# Supplementary material for: A Lightweight Beryllium Metal–Organic Framework for Combined Physical and Chemical Hydrogen Storage
Source: ACS Appl Energy Mater. 2025 Oct 31;8(22):16891–903. doi: 10.1021/acsaem.5c02864 (PMC12648466; doi:10.1021/acsaem.5c02864)
Supplement: Supplementary file 2 [file ae5c02864_si_002.cif]

#=============================================================================
data_global
#=============================================================================

_audit_creation_method              expo2.3

_chemical_name_systematic     ?
_chemical_formula_moiety      'C24 H6 Be4 N3 O13'
_chemical_formula_sum         'C24 H6 Be4 N3 O13'
_chemical_formula_weight      580.368

loop_
     _atom_type_symbol
     _atom_type_description
     _atom_type_scat_source
    'H'   'Hydrogen'   'International Tables Vol C Tables 4.2.6.8 and 6.1.1.4'
    'Be'   'Beryllium'   'International Tables Vol C Tables 4.2.6.8 and 6.1.1.4'
    'C'   'Carbon'   'International Tables Vol C Tables 4.2.6.8 and 6.1.1.4'
    'O'   'Oxygen'   'International Tables Vol C Tables 4.2.6.8 and 6.1.1.4'
    'N'   'Nitrogen'   'International Tables Vol C Tables 4.2.6.8 and 6.1.1.4'

_cell_length_a                   24.004(4)
_cell_length_b                   24.004(4)
_cell_length_c                   24.004(4)
_cell_angle_alpha                90.000
_cell_angle_beta                 90.000
_cell_angle_gamma                90.000
_cell_volume                     13830(4)
_cell_formula_units_Z            8
_exptl_crystal_description    powder
_exptl_crystal_colour           ?
_cell_measurement_temperature    ?

_exptl_crystal_density_diffrn         0.557
_exptl_crystal_density_meas      ?
_exptl_crystal_density_method 'not measured'
_exptl_absorpt_coefficient_mu         0.387
_symmetry_Int_Tables_number         225
_symmetry_cell_setting              cubic       
_symmetry_space_group_name_H-M      'F m -3 m'
_symmetry_space_group_name_hall     '-F 4 2 3'

loop_
    _symmetry_equiv_pos_site_id
    _symmetry_equiv_pos_as_xyz
    1   'x, y, z'
    2   '-y, x, z'
    3   '-x, -y, z'
    4   'y, -x, z'
    5   'x, -y, -z'
    6   'y, x, -z'
    7   '-x, y, -z'
    8   '-y, -x, -z'
    9   'z, x, y'
   10   '-x, z, y'
   11   '-z, -x, y'
   12   'x, -z, y'
   13   'z, -x, -y'
   14   'x, z, -y'
   15   '-z, x, -y'
   16   '-x, -z, -y'
   17   'y, z, x'
   18   'y, -z, -x'
   19   'z, y, -x'
   20   '-y, z, -x'
   21   '-z, -y, -x'
   22   '-y, -z, x'
   23   'z, -y, x'
   24   '-z, y, x'
   25   '-x, -y, -z'
   26   'y, -x, -z'
   27   'x, y, -z'
   28   '-y, x, -z'
   29   '-x, y, z'
   30   '-y, -x, z'
   31   'x, -y, z'
   32   'y, x, z'
   33   '-z, -x, -y'
   34   'x, -z, -y'
   35   'z, x, -y'
   36   '-x, z, -y'
   37   '-z, x, y'
   38   '-x, -z, y'
   39   'z, -x, y'
   40   'x, z, y'
   41   '-y, -z, -x'
   42   '-y, z, x'
   43   '-z, -y, x'
   44   'y, -z, x'
   45   'z, y, x'
   46   'y, z, -x'
   47   '-z, y, -x'
   48   'z, -y, -x'
   49   'x, y+1/2, z+1/2'
   50   '-y, x+1/2, z+1/2'
   51   '-x, -y+1/2, z+1/2'
   52   'y, -x+1/2, z+1/2'
   53   'x, -y+1/2, -z+1/2'
   54   'y, x+1/2, -z+1/2'
   55   '-x, y+1/2, -z+1/2'
   56   '-y, -x+1/2, -z+1/2'
   57   'z, x+1/2, y+1/2'
   58   '-x, z+1/2, y+1/2'
   59   '-z, -x+1/2, y+1/2'
   60   'x, -z+1/2, y+1/2'
   61   'z, -x+1/2, -y+1/2'
   62   'x, z+1/2, -y+1/2'
   63   '-z, x+1/2, -y+1/2'
   64   '-x, -z+1/2, -y+1/2'
   65   'y, z+1/2, x+1/2'
   66   'y, -z+1/2, -x+1/2'
   67   'z, y+1/2, -x+1/2'
   68   '-y, z+1/2, -x+1/2'
   69   '-z, -y+1/2, -x+1/2'
   70   '-y, -z+1/2, x+1/2'
   71   'z, -y+1/2, x+1/2'
   72   '-z, y+1/2, x+1/2'
   73   '-x, -y+1/2, -z+1/2'
   74   'y, -x+1/2, -z+1/2'
   75   'x, y+1/2, -z+1/2'
   76   '-y, x+1/2, -z+1/2'
   77   '-x, y+1/2, z+1/2'
   78   '-y, -x+1/2, z+1/2'
   79   'x, -y+1/2, z+1/2'
   80   'y, x+1/2, z+1/2'
   81   '-z, -x+1/2, -y+1/2'
   82   'x, -z+1/2, -y+1/2'
   83   'z, x+1/2, -y+1/2'
   84   '-x, z+1/2, -y+1/2'
   85   '-z, x+1/2, y+1/2'
   86   '-x, -z+1/2, y+1/2'
   87   'z, -x+1/2, y+1/2'
   88   'x, z+1/2, y+1/2'
   89   '-y, -z+1/2, -x+1/2'
   90   '-y, z+1/2, x+1/2'
   91   '-z, -y+1/2, x+1/2'
   92   'y, -z+1/2, x+1/2'
   93   'z, y+1/2, x+1/2'
   94   'y, z+1/2, -x+1/2'
   95   '-z, y+1/2, -x+1/2'
   96   'z, -y+1/2, -x+1/2'
   97   'x+1/2, y, z+1/2'
   98   '-y+1/2, x, z+1/2'
   99   '-x+1/2, -y, z+1/2'
  100   'y+1/2, -x, z+1/2'
  101   'x+1/2, -y, -z+1/2'
  102   'y+1/2, x, -z+1/2'
  103   '-x+1/2, y, -z+1/2'
  104   '-y+1/2, -x, -z+1/2'
  105   'z+1/2, x, y+1/2'
  106   '-x+1/2, z, y+1/2'
  107   '-z+1/2, -x, y+1/2'
  108   'x+1/2, -z, y+1/2'
  109   'z+1/2, -x, -y+1/2'
  110   'x+1/2, z, -y+1/2'
  111   '-z+1/2, x, -y+1/2'
  112   '-x+1/2, -z, -y+1/2'
  113   'y+1/2, z, x+1/2'
  114   'y+1/2, -z, -x+1/2'
  115   'z+1/2, y, -x+1/2'
  116   '-y+1/2, z, -x+1/2'
  117   '-z+1/2, -y, -x+1/2'
  118   '-y+1/2, -z, x+1/2'
  119   'z+1/2, -y, x+1/2'
  120   '-z+1/2, y, x+1/2'
  121   '-x+1/2, -y, -z+1/2'
  122   'y+1/2, -x, -z+1/2'
  123   'x+1/2, y, -z+1/2'
  124   '-y+1/2, x, -z+1/2'
  125   '-x+1/2, y, z+1/2'
  126   '-y+1/2, -x, z+1/2'
  127   'x+1/2, -y, z+1/2'
  128   'y+1/2, x, z+1/2'
  129   '-z+1/2, -x, -y+1/2'
  130   'x+1/2, -z, -y+1/2'
  131   'z+1/2, x, -y+1/2'
  132   '-x+1/2, z, -y+1/2'
  133   '-z+1/2, x, y+1/2'
  134   '-x+1/2, -z, y+1/2'
  135   'z+1/2, -x, y+1/2'
  136   'x+1/2, z, y+1/2'
  137   '-y+1/2, -z, -x+1/2'
  138   '-y+1/2, z, x+1/2'
  139   '-z+1/2, -y, x+1/2'
  140   'y+1/2, -z, x+1/2'
  141   'z+1/2, y, x+1/2'
  142   'y+1/2, z, -x+1/2'
  143   '-z+1/2, y, -x+1/2'
  144   'z+1/2, -y, -x+1/2'
  145   'x+1/2, y+1/2, z'
  146   '-y+1/2, x+1/2, z'
  147   '-x+1/2, -y+1/2, z'
  148   'y+1/2, -x+1/2, z'
  149   'x+1/2, -y+1/2, -z'
  150   'y+1/2, x+1/2, -z'
  151   '-x+1/2, y+1/2, -z'
  152   '-y+1/2, -x+1/2, -z'
  153   'z+1/2, x+1/2, y'
  154   '-x+1/2, z+1/2, y'
  155   '-z+1/2, -x+1/2, y'
  156   'x+1/2, -z+1/2, y'
  157   'z+1/2, -x+1/2, -y'
  158   'x+1/2, z+1/2, -y'
  159   '-z+1/2, x+1/2, -y'
  160   '-x+1/2, -z+1/2, -y'
  161   'y+1/2, z+1/2, x'
  162   'y+1/2, -z+1/2, -x'
  163   'z+1/2, y+1/2, -x'
  164   '-y+1/2, z+1/2, -x'
  165   '-z+1/2, -y+1/2, -x'
  166   '-y+1/2, -z+1/2, x'
  167   'z+1/2, -y+1/2, x'
  168   '-z+1/2, y+1/2, x'
  169   '-x+1/2, -y+1/2, -z'
  170   'y+1/2, -x+1/2, -z'
  171   'x+1/2, y+1/2, -z'
  172   '-y+1/2, x+1/2, -z'
  173   '-x+1/2, y+1/2, z'
  174   '-y+1/2, -x+1/2, z'
  175   'x+1/2, -y+1/2, z'
  176   'y+1/2, x+1/2, z'
  177   '-z+1/2, -x+1/2, -y'
  178   'x+1/2, -z+1/2, -y'
  179   'z+1/2, x+1/2, -y'
  180   '-x+1/2, z+1/2, -y'
  181   '-z+1/2, x+1/2, y'
  182   '-x+1/2, -z+1/2, y'
  183   'z+1/2, -x+1/2, y'
  184   'x+1/2, z+1/2, y'
  185   '-y+1/2, -z+1/2, -x'
  186   '-y+1/2, z+1/2, x'
  187   '-z+1/2, -y+1/2, x'
  188   'y+1/2, -z+1/2, x'
  189   'z+1/2, y+1/2, x'
  190   'y+1/2, z+1/2, -x'
  191   '-z+1/2, y+1/2, -x'
  192   'z+1/2, -y+1/2, -x'

loop_
    _atom_site_type_symbol
    _atom_site_label
    _atom_site_fract_x
    _atom_site_fract_y
    _atom_site_fract_z
    _atom_site_U_iso_or_equiv
    _atom_site_occupancy
    _atom_site_adp_type
Be  Be1 0.7018 0.2018 0.2018 0.0127 1.0000        Uiso
O   O1  0.7500 0.2500 0.2500 0.0380 1.0000        Uiso
O   O2  0.6348 0.2186 0.2186 0.0380 1.0000        Uiso
C   C1  0.6100 0.2500 0.2500 0.0380 1.0000        Uiso
C   C2  0.5258 0.2131 0.2131 0.0380 1.0000        Uiso
C   C3  0.5549 0.2500 0.2500 0.0380 1.0000        Uiso
N   N1  0.5574 0.1763 0.1763 0.0380 0.25000       Uiso
H   H1  0.5915 0.1754 0.1754 0.0456 0.25000       Uiso
H   H2  0.5365 0.1553 0.1553 0.0456 0.25000       Uiso

loop_
    _geom_bond_atom_site_label_1
    _geom_bond_atom_site_label_2
    _geom_bond_distance
    _geom_bond_site_symmetry_2
Be1 O2  1.7064(3) .
Be1 O2  1.7064(3) 113_554
Be1 O2  1.7064(3) 153_545
O2 C1  1.2209(2) .
C1 O2  1.2209(2) 53_555
C1 C3  1.3226(2) .
C2 C2  1.2386(2) 10_655
C2 C3  1.4342(2) .
C2 N1  1.461470 .
C3 C2  1.4342(2) 53_555
N1 H1  0.819093 .
N1 H2  0.871701 .

loop_
_geom_angle_atom_site_label_1
_geom_angle_atom_site_label_2
_geom_angle_atom_site_label_3
_geom_angle
_geom_angle_site_symmetry_1
_geom_angle_site_symmetry_3
O2 Be1 O2     112.93       . 113_554
O2 Be1 O2     112.93       . 153_545
Be1 O2 C1     138.71(1)       .       .
O2 Be1 O2     112.93 113_554 153_545
O2 C1 O2      121.64       .  53_555
O2 C1 C3      119.18(1)       .       .
O2 C1 C3      119.18(1)  53_555       .
C1 C3 C2      119.15(1)       .       .
C1 C3 C2      119.15(1)       .  53_555
C2 C2 C3      119.15(1)  10_655       .
C2 C2 N1      121.27  10_655       .
C3 C2 N1      119.59       .       .
C2 C3 C2      121.71       .  53_555
C2 N1 H1      123.40       .       .
C2 N1 H2      113.60       .       .
H1 N1 H2      123.00       .       .

loop_
   _geom_torsion_atom_site_label_1
   _geom_torsion_atom_site_label_2
   _geom_torsion_atom_site_label_3
   _geom_torsion_atom_site_label_4
   _geom_torsion
   _geom_torsion_site_symmetry_1
   _geom_torsion_site_symmetry_2
   _geom_torsion_site_symmetry_3
   _geom_torsion_site_symmetry_4
O2 Be1 O2 C1  -115.17 113_554 . . .
O2 Be1 O2 C1   115.17 153_545 . . .
Be1 O2 C1 O2     0.00 . . . 53_555
Be1 O2 C1 C3  -180.00 . . . .
O2 C1 C3 C2     0.00 . . . .
O2 C1 C3 C2   180.00 . . . 53_555
O2 C1 C3 C2   180.00 53_555 . . .
O2 C1 C3 C2     0.00 53_555 . . 53_555
C2 C2 C3 C1   180.00 10_655 . . .
C2 C2 C3 C2     0.00 10_655 . . 53_555
N1 C2 C3 C1     0.00 . . . .
N1 C2 C3 C2   180.00 . . . 53_555
C2 C2 N1 H1  -180.00 10_655 . . .
C2 C2 N1 H2    -0.02 10_655 . . .
C3 C2 N1 H1     0.00 . . . .
C3 C2 N1 H2   180.00 . . . .
 
_diffrn_ambient_temperature     ?
_diffrn_radiation_wavelength     1.540560
_diffrn_radiation_type          'Cu K\a~1~'
_diffrn_measurement_device_type ?
 
# POWDER PROFILE

_pd_meas_2theta_range_min      1.520
_pd_meas_2theta_range_max     60.000
_pd_proc_number_of_points       2925
 
_pd_proc_ls_prof_R_factor           0.05999
_pd_proc_ls_prof_wR_factor          0.10718
_pd_proc_ls_prof_wR_expected        0.01238

_refine_ls_number_reflns      131
_refine_ls_number_parameters  36
_refine_ls_number_restraints  0
_refine_ls_hydrogen_treatment  constr
_refine_ls_R_I_factor               0.10898
_refine_ls_goodness_of_fit_all      8.65583
_refine_ls_restrained_S_all         8.64835
 
loop_
     _pd_meas_2theta_scan
     _pd_meas_counts_total
     _pd_proc_2theta_corrected
     _pd_calc_intensity_total
     _pd_proc_intensity_bkg_calc

        1.520000    16889.699219        1.471509        5.845836    18421.134766
        1.540000    16348.400391        1.491493        5.912039    17735.292969
        1.560000    15754.000000        1.511476        5.979219    17075.664062
        1.580000    15123.599609        1.531459        6.047398    16441.386719
        1.600000    14959.900391        1.551442        6.116590    15831.828125
        1.620000    14564.400391        1.571425        6.186819    15246.376953
        1.640000    13988.900391        1.591408        6.258101    14684.244141
        1.660000    13545.700195        1.611391        6.330456    14144.830078
        1.680000    13233.599609        1.631375        6.403903    13627.572266
        1.700000    12925.200195        1.651358        6.478465    13131.730469
        1.720000    12495.900391        1.671341        6.554159    12656.751953
        1.740000    12112.200195        1.691324        6.631009    12202.082031
        1.760000    11872.200195        1.711307        6.709034    11767.060547
        1.780000    11525.400391        1.731290        6.788263    11351.160156
        1.800000    11200.299805        1.751274        6.868712    10953.857422
        1.820000    10997.200195        1.771257        6.950406    10574.537109
        1.840000    10556.400391        1.791240        7.033371    10212.712891
        1.860000    10380.599609        1.811223        7.117629     9867.870117
        1.880000     9915.400391        1.831206        7.203206     9539.513672
        1.900000     9684.700195        1.851189        7.290129     9227.107422
        1.920000     9577.000000        1.871172        7.378421     8930.207031
        1.940000     9307.000000        1.891155        7.468111     8648.302734
        1.960000     8942.299805        1.911139        7.559223     8380.962891
        1.980000     8728.299805        1.931122        7.651790     8127.731445
        2.000000     8653.200195        1.951105        7.745838     7888.187988
        2.020000     8298.900391        1.971088        7.841398     7661.860840
        2.040000     8045.200195        1.991071        7.938495     7448.364746
        2.060000     7859.200195        2.011055        8.037165     7247.289551
        2.080000     7718.899902        2.031038        8.137439     7058.213867
        2.100000     7588.700195        2.051021        8.239346     6880.764160
        2.120000     7333.299805        2.071004        8.342923     6714.572266
        2.140000     7202.000000        2.090987        8.448198     6559.240234
        2.160000     7066.700195        2.110970        8.555209     6414.421387
        2.180000     6900.100098        2.130954        8.663995     6279.777344
        2.200000     6668.200195        2.150937        8.774587     6154.933105
        2.220000     6457.700195        2.170920        8.887026     6039.571289
        2.240000     6403.399902        2.190903        9.001348     5933.365234
        2.260000     6338.799805        2.210886        9.117590     5836.001953
        2.280000     6173.600098        2.230869        9.235792     5747.151855
        2.300000     6178.899902        2.250853        9.356000     5666.523438
        2.320000     5799.000000        2.270836        9.478250     5593.822266
        2.340000     5763.100098        2.290819        9.602592     5528.755859
        2.360000     5679.000000        2.310802        9.729064     5471.044434
        2.380000     5626.399902        2.330785        9.857715     5420.421875
        2.400000     5592.799805        2.350769        9.988590     5376.611328
        2.420000     5407.100098        2.370752       10.121737     5339.354004
        2.440000     5364.000000        2.390735       10.257201     5308.406738
        2.460000     5258.700195        2.410718       10.395036     5283.515137
        2.480000     5262.799805        2.430701       10.535289     5264.444824
        2.500000     5135.399902        2.450684       10.678020     5250.957520
        2.520000     5122.399902        2.470667       10.823278     5242.833008
        2.540000     5048.600098        2.490650       10.971121     5239.845703
        2.560000     5125.200195        2.510634       11.121602     5241.780273
        2.580000     5134.000000        2.530617       11.274784     5248.430664
        2.600000     5072.700195        2.550600       11.430720     5259.592773
        2.620000     5059.100098        2.570583       11.589481     5275.067383
        2.640000     4960.899902        2.590566       11.751121     5294.665039
        2.660000     4953.899902        2.610549       11.915708     5318.197266
        2.680000     5112.000000        2.630533       12.083313     5345.484375
        2.700000     5071.100098        2.650516       12.254001     5376.345703
        2.720000     5097.500000        2.670499       12.427839     5410.615234
        2.740000     4986.600098        2.690482       12.604905     5448.123047
        2.760000     5057.399902        2.710465       12.785266     5488.705566
        2.780000     5093.700195        2.730449       12.969003     5532.209961
        2.800000     4946.100098        2.750432       13.156194     5578.483398
        2.820000     5203.899902        2.770415       13.346916     5627.375000
        2.840000     5181.500000        2.790398       13.541256     5678.739746
        2.860000     5340.500000        2.810381       13.739298     5732.445312
        2.880000     5207.600098        2.830364       13.941127     5788.353027
        2.900000     5255.799805        2.850348       14.146835     5846.331543
        2.920000     5459.399902        2.870331       14.356511     5906.247559
        2.940000     5513.299805        2.890314       14.570251     5967.986816
        2.960000     5520.000000        2.910297       14.788157     6031.428711
        2.980000     5479.899902        2.930280       15.010317     6096.449219
        3.000000     5614.799805        2.950264       15.236853     6162.948730
        3.020000     5763.100098        2.970247       15.467855     6230.814453
        3.040000     5760.600098        2.990230       15.703444     6299.932617
        3.060000     5808.600098        3.010213       15.943724     6370.214844
        3.080000     5923.500000        3.030196       16.188814     6441.556152
        3.100000     5919.600098        3.050179       16.438828     6513.856934
        3.120000     6219.899902        3.070163       16.693903     6587.035156
        3.140000     6298.000000        3.090146       16.954145     6660.998047
        3.160000     6448.200195        3.110129       17.219706     6735.653320
        3.180000     6466.799805        3.130112       17.490707     6810.930176
        3.200000     6429.600098        3.150096       17.767286     6886.742188
        3.220000     6659.899902        3.170079       18.049593     6963.010254
        3.240000     6776.899902        3.190062       18.337765     7039.656250
        3.260000     6671.200195        3.210045       18.631956     7116.620117
        3.280000     6933.000000        3.230028       18.932333     7193.826660
        3.300000     7133.500000        3.250011       19.239033     7271.201660
        3.320000     7239.500000        3.269994       19.552238     7348.693359
        3.340000     7323.299805        3.289978       19.872122     7426.233887
        3.360000     7504.299805        3.309961       20.198856     7503.759766
        3.380000     7664.500000        3.329944       20.532619     7581.221191
        3.400000     7742.399902        3.349928       20.873608     7658.561523
        3.420000     7730.000000        3.369911       21.222008     7735.726074
        3.440000     7835.299805        3.389894       21.578018     7812.656738
        3.460000     7852.899902        3.409877       21.941843     7889.316895
        3.480000     8034.899902        3.429860       22.313700     7965.658203
        3.500000     8028.700195        3.449843       22.693806     8041.622559
        3.520000     8090.000000        3.469826       23.082390     8117.184082
        3.540000     8169.200195        3.489810       23.479696     8192.294922
        3.560000     8362.900391        3.509793       23.885948     8266.916016
        3.580000     8415.400391        3.529776       24.301401     8341.000000
        3.600000     8643.400391        3.549759       24.726324     8414.527344
        3.620000     8662.200195        3.569742       25.160967     8487.456055
        3.640000     8898.500000        3.589726       25.605627     8559.748047
        3.660000     8904.000000        3.609709       26.060577     8631.382812
        3.680000     9100.900391        3.629692       26.526110     8702.326172
        3.700000     9178.299805        3.649676       27.002554     8772.550781
        3.720000     9283.700195        3.669659       27.490183     8842.023438
        3.740000     9294.099609        3.689642       27.989365     8910.729492
        3.760000     9419.799805        3.709625       28.500414     8978.638672
        3.780000     9544.900391        3.729608       29.023680     9045.724609
        3.800000     9444.099609        3.749591       29.559544     9111.974609
        3.820000     9582.900391        3.769574       30.108368     9177.367188
        3.840000     9725.599609        3.789558       30.670551     9241.875000
        3.860000     9830.200195        3.809541       31.246487     9305.492188
        3.880000    10047.000000        3.829524       31.836594     9368.194336
        3.900000    10101.299805        3.849508       32.441315     9429.968750
        3.920000    10218.400391        3.869491       33.061089     9490.793945
        3.940000    10264.400391        3.889474       33.696377     9550.667969
        3.960000    10471.900391        3.909457       34.347668     9609.574219
        3.980000    10373.000000        3.929440       35.015472     9667.492188
        4.000000    10665.200195        3.949424       35.700294     9724.425781
        4.020000    10607.200195        3.969407       36.402676     9780.357422
        4.040000    10759.900391        3.989390       37.123188     9835.279297
        4.060000    10848.000000        4.009373       37.862389     9889.179688
        4.080000    10790.599609        4.029356       38.620892     9942.058594
        4.100000    10820.799805        4.049339       39.399342     9993.906250
        4.120000    10943.400391        4.069323       40.198372    10044.714844
        4.140000    10945.799805        4.089306       41.018661    10094.484375
        4.160000    10954.299805        4.109289       41.860889    10143.208984
        4.180000    11059.799805        4.129272       42.725838    10190.878906
        4.200000    11179.099609        4.149255       43.614239    10237.500977
        4.220000    11316.400391        4.169239       44.526867    10283.070312
        4.240000    11129.200195        4.189222       45.464584    10327.583008
        4.260000    11210.599609        4.209205       46.428211    10371.034180
        4.280000    11165.799805        4.229188       47.418652    10413.433594
        4.300000    11323.700195        4.249172       48.436840    10454.776367
        4.320000    11425.299805        4.269155       49.483742    10495.062500
        4.340000    11486.400391        4.289138       50.560352    10534.289062
        4.360000    11400.400391        4.309122       51.667751    10572.466797
        4.380000    11492.700195        4.329104       52.806969    10609.594727
        4.400000    11481.500000        4.349088       53.979210    10645.668945
        4.420000    11540.599609        4.369071       55.185673    10680.702148
        4.440000    11485.700195        4.389054       56.427532    10714.694336
        4.460000    11505.799805        4.409037       57.706161    10747.644531
        4.480000    11534.500000        4.429020       59.022873    10779.564453
        4.500000    11524.299805        4.449004       60.379131    10810.455078
        4.520000    11551.599609        4.468987       61.776310    10840.322266
        4.540000    11651.000000        4.488970       63.216064    10869.169922
        4.560000    11703.200195        4.508954       64.699959    10897.002930
        4.580000    11513.799805        4.528937       66.229698    10923.830078
        4.600000    11624.000000        4.548920       67.806992    10949.658203
        4.620000    11545.099609        4.568903       69.433792    10974.489258
        4.640000    11441.400391        4.588886       71.111977    10998.333984
        4.660000    11622.200195        4.608870       72.843597    11021.198242
        4.680000    11459.400391        4.628852       74.630730    11043.087891
        4.700000    11519.700195        4.648836       76.475677    11064.013672
        4.720000    11683.900391        4.668819       78.380760    11083.982422
        4.740000    11500.200195        4.688803       80.348473    11102.998047
        4.760000    11481.299805        4.708786       82.381241    11121.072266
        4.780000    11589.900391        4.728769       84.481918    11138.212891
        4.800000    11476.900391        4.748753       86.653336    11154.428711
        4.820000    11402.700195        4.768736       88.898392    11169.728516
        4.840000    11495.400391        4.788719       91.220215    11184.118164
        4.860000    11476.900391        4.808702       93.622238    11197.608398
        4.880000    11432.599609        4.828685       96.107872    11210.210938
        4.900000    11396.799805        4.848669       98.680779    11221.931641
        4.920000    11200.000000        4.868651      101.344749    11232.777344
        4.940000    11272.400391        4.888635      104.104004    11242.763672
        4.960000    11275.900391        4.908618      106.962723    11251.896484
        4.980000    11325.200195        4.928602      109.925545    11260.183594
        5.000000    11284.099609        4.948585      112.997047    11267.637695
        5.020000    11187.799805        4.968568      116.182487    11274.267578
        5.040000    11216.099609        4.988551      119.487129    11280.083008
        5.060000    11177.099609        5.008534      122.916649    11285.091797
        5.080000    11117.099609        5.028518      126.477028    11289.306641
        5.100000    11086.900391        5.048501      130.174515    11292.735352
        5.120000    11004.000000        5.068484      134.016083    11295.388672
        5.140000    10856.299805        5.088467      138.008698    11297.277344
        5.160000    10857.599609        5.108450      142.160019    11298.408203
        5.180000    10953.799805        5.128433      146.477982    11298.794922
        5.200000    10849.799805        5.148417      150.971359    11298.444336
        5.220000    10755.799805        5.168400      155.649338    11297.369141
        5.240000    10651.400391        5.188384      160.521423    11295.575195
        5.260000    10893.599609        5.208366      165.598068    11293.077148
        5.280000    10857.599609        5.228350      170.890533    11289.882812
        5.300000    10635.299805        5.248333      176.410797    11286.001953
        5.320000    10614.900391        5.268317      182.171265    11281.444336
        5.340000    10513.700195        5.288300      188.185745    11276.220703
        5.360000    10611.700195        5.308283      194.468735    11270.339844
        5.380000    10492.299805        5.328266      201.036346    11263.812500
        5.400000    10555.200195        5.348249      207.905319    11256.647461
        5.420000    10449.599609        5.368233      215.094040    11248.854492
        5.440000    10506.299805        5.388216      222.622498    11240.443359
        5.460000    10365.000000        5.408199      230.511551    11231.425781
        5.480000    10385.599609        5.428183      238.785034    11221.808594
        5.500000    10383.500000        5.448166      247.468201    11211.601562
        5.520000    10459.900391        5.468149      261.088654    11200.816406
        5.540000    10180.400391        5.488132      270.716431    11189.460938
        5.560000    10126.200195        5.508115      280.846039    11177.543945
        5.580000    10327.099609        5.528099      291.513977    11165.076172
        5.600000    10195.700195        5.548082      302.761261    11152.063477
        5.620000    10322.599609        5.568065      314.633423    11138.519531
        5.640000     9982.500000        5.588048      327.181641    11124.451172
        5.660000    10174.200195        5.608032      340.463867    11109.869141
        5.680000    10214.000000        5.628015      354.545776    11094.779297
        5.700000    10134.799805        5.647998      369.502625    11079.192383
        5.720000    10202.200195        5.667982      385.421204    11063.117188
        5.740000    10210.299805        5.687964      402.402222    11046.562500
        5.760000    10132.500000        5.707948      420.564697    11029.535156
        5.780000    10209.500000        5.727931      440.047424    11012.046875
        5.800000    10185.000000        5.747915      461.015839    10994.103516
        5.820000    10122.099609        5.767898      483.665771    10975.714844
        5.840000    10139.000000        5.787882      508.233368    10956.886719
        5.860000    10201.799805        5.807865      534.999512    10937.632812
        5.880000    10225.299805        5.827848      564.305908    10917.955078
        5.900000    10184.900391        5.847831      596.561218    10897.866211
        5.920000    10330.900391        5.867815      632.259949    10877.371094
        5.940000    10336.900391        5.887798      671.996887    10856.478516
        5.960000    10504.799805        5.907781      716.488220    10835.195312
        5.980000    10666.000000        5.927764      766.597473    10813.533203
        6.000000    10656.099609        5.947747      823.356689    10791.494141
        6.020000    10800.400391        5.967731      888.000427    10769.087891
        6.040000    10897.400391        5.987714      961.998718    10746.322266
        6.060000    11035.099609        6.007698     1047.084473    10723.206055
        6.080000    11246.000000        6.027680     1145.293579    10699.745117
        6.100000    11532.500000        6.047664     1258.995728    10675.943359
        6.120000    11785.599609        6.067647     1390.891846    10651.812500
        6.140000    12032.099609        6.087630     1544.005615    10627.360352
        6.160000    12307.700195        6.107614     1721.609497    10602.587891
        6.180000    12740.900391        6.127597     1927.064453    10577.505859
        6.200000    13152.599609        6.147580     2163.516602    10552.123047
        6.220000    13863.799805        6.167563     2433.418457    10526.439453
        6.240000    14155.799805        6.187547     2737.737549    10500.466797
        6.260000    14877.299805        6.207530     3074.859375    10474.207031
        6.280000    15669.000000        6.227513     3439.261230    10447.670898
        6.300000    16390.000000        6.247497     3820.026855    10420.864258
        6.320000    17098.400391        6.267480     4199.726562    10393.792969
        6.340000    17618.400391        6.287463     4554.550293    10366.460938
        6.360000    18299.000000        6.307446     4856.307617    10338.875000
        6.380000    18837.199219        6.327430     5077.159180    10311.041016
        6.400000    19300.800781        6.347413     5196.370605    10282.966797
        6.420000    19222.300781        6.367397     5207.070801    10254.654297
        6.440000    19039.900391        6.387380     5120.036133    10226.111328
        6.460000    18775.500000        6.407363     4962.202637    10197.341797
        6.480000    18312.199219        6.427346     4770.197266    10168.355469
        6.500000    17880.099609        6.447330     4581.693848    10139.152344
        6.520000    17318.199219        6.467313     4428.126953    10109.740234
        6.540000    17057.500000        6.487296     4331.007324    10080.122070
        6.560000    17118.300781        6.507279     4301.865723    10050.308594
        6.580000    16941.300781        6.527262     4344.524414    10020.298828
        6.600000    16856.800781        6.547246     4458.127930     9990.098633
        6.620000    17060.099609        6.567229     4639.849609     9959.713867
        6.640000    17179.300781        6.587213     4886.892090     9929.154297
        6.660000    17413.699219        6.607196     5197.737305     9898.414062
        6.680000    17760.699219        6.627179     5572.857422     9867.504883
        6.700000    17743.599609        6.647162     6015.103516     9836.428711
        6.720000    18427.500000        6.667146     6529.969238     9805.193359
        6.740000    19056.699219        6.687129     7125.810059     9773.798828
        6.760000    19233.199219        6.707112     7814.219727     9742.250000
        6.780000    19792.199219        6.727096     8610.403320     9710.554688
        6.800000    20505.900391        6.747079     9533.764648     9678.714844
        6.820000    21347.400391        6.767063    10608.692383     9646.732422
        6.840000    22598.300781        6.787046    11865.575195     9614.617188
        6.860000    23892.900391        6.807029    13341.942383     9582.366211
        6.880000    25313.800781        6.827013    15083.905273     9549.986328
        6.900000    27221.300781        6.846995    17147.820312     9517.482422
        6.920000    29115.000000        6.866979    19602.490234     9484.857422
        6.940000    31726.300781        6.886962    22531.294922     9452.113281
        6.960000    34969.500000        6.906946    26034.798828     9419.253906
        6.980000    38701.699219        6.926929    30234.251953     9386.285156
        7.000000    43507.398438        6.946912    35274.945312     9353.210938
        7.020000    49021.601562        6.966896    41330.367188     9320.031250
        7.040000    55480.101562        6.986879    48606.921875     9286.750977
        7.060000    63692.000000        7.006862    57348.945312     9253.373047
        7.080000    74358.898438        7.026845    67843.898438     9219.904297
        7.100000    88276.000000        7.046829    80428.929688     9186.339844
        7.120000   103157.898438        7.066812    95492.062500     9152.689453
        7.140000   118397.898438        7.086795   113475.796875     9118.953125
        7.160000   138846.906250        7.106779   134870.218750     9085.136719
        7.180000   164452.906250        7.126762   160195.296875     9051.240234
        7.200000   196121.000000        7.146745   189961.968750     9017.266602
        7.220000   233182.406250        7.166728   224598.531250     8983.220703
        7.240000   275475.906250        7.186712   264324.687500     8949.103516
        7.260000   323176.906250        7.206696   308956.062500     8914.918945
        7.280000   372999.812500        7.226679   357623.937500     8880.671875
        7.300000   424271.906250        7.246662   408447.750000     8846.358398
        7.320000   471762.906250        7.266645   458229.937500     8811.986328
        7.340000   511514.812500        7.286629   502371.468750     8777.556641
        7.360000   539763.375000        7.306612   535265.625000     8743.073242
        7.380000   550726.500000        7.326595   551364.812500     8708.534180
        7.400000   543461.187500        7.346579   546792.500000     8673.946289
        7.420000   517192.312500        7.366562   520874.937500     8639.308594
        7.440000   476798.593750        7.386546   476724.093750     8604.626953
        7.460000   425805.093750        7.406529   420385.437500     8569.905273
        7.480000   368073.187500        7.426512   358974.375000     8535.136719
        7.500000   310386.593750        7.446496   298780.375000     8500.332031
        7.520000   257237.203125        7.466479   244146.343750     8465.488281
        7.540000   207875.093750        7.486462   197287.031250     8430.613281
        7.560000   168417.500000        7.506445   158716.375000     8395.702148
        7.580000   137320.203125        7.526429   127880.945312     8360.760742
        7.600000   111872.296875        7.546412   103714.960938     8325.790039
        7.620000    92003.000000        7.566395    84984.945312     8290.792969
        7.640000    77839.398438        7.586379    70545.851562     8255.772461
        7.660000    66343.203125        7.606362    59406.597656     8220.727539
        7.680000    57746.601562        7.626345    50761.605469     8185.659180
        7.700000    51113.000000        7.646328    43980.230469     8150.573242
        7.720000    45656.699219        7.666312    38581.507812     8115.471680
        7.740000    41169.800781        7.686296    34205.648438     8080.352051
        7.760000    37535.300781        7.706279    30588.042969     8045.216797
        7.780000    34348.601562        7.726262    27536.138672     8010.069336
        7.800000    31625.500000        7.746246    24911.603516     7974.911133
        7.820000    29244.199219        7.766229    22616.183594     7939.743652
        7.840000    27356.599609        7.786212    20580.337891     7904.570801
        7.860000    25398.199219        7.806196    18755.234375     7869.389160
        7.880000    23859.800781        7.826180    17106.435547     7834.203125
        7.900000    22761.400391        7.846163    15609.547852     7799.013672
        7.920000    21596.800781        7.866146    14246.729492     7763.824219
        7.940000    20462.800781        7.886129    13004.569336     7728.636719
        7.960000    19227.699219        7.906112    11872.348633     7693.446777
        7.980000    18727.099609        7.926095    10841.167969     7658.261230
        8.000000    17663.599609        7.946079     9903.144531     7623.082031
        8.020000    17084.099609        7.966063     9051.034180     7587.902344
        8.040000    16309.099609        7.986046     8278.074219     7552.736816
        8.060000    15722.599609        8.006029     7577.763184     7517.575684
        8.080000    15072.500000        8.026012     6943.909668     7482.423340
        8.100000    14734.799805        8.045997     6390.719238     7447.282715
        8.120001    14242.900391        8.065981     5872.542480     7412.155762
        8.140000    13504.200195        8.085963     5404.159180     7377.041992
        8.160001    13187.299805        8.105947     4980.607910     7341.943359
        8.180000    12811.200195        8.125930     4597.480469     7306.862793
        8.200000    12438.700195        8.145913     4250.602539     7271.797363
        8.220000    11925.500000        8.165896     3936.259033     7236.751953
        8.240000    11845.799805        8.185880     3651.070312     7201.726562
        8.260000    11522.400391        8.205863     3392.002197     7166.721191
        8.280000    10960.299805        8.225846     3156.335449     7131.737793
        8.300000    10761.400391        8.245830     2941.645020     7096.777832
        8.320001    10369.299805        8.265814     2745.762695     7061.842773
        8.340000    10201.299805        8.285796     2566.793457     7026.935059
        8.360001    10011.700195        8.305780     2402.999268     6992.050293
        8.380000     9751.599609        8.325764     2252.889648     6957.198730
        8.400000     9703.000000        8.345747     2115.111084     6922.373047
        8.420000     9444.200195        8.365730     1988.468140     6887.576172
        8.440000     9336.200195        8.385714     1871.898071     6852.813477
        8.460000     9043.400391        8.405697     1764.453247     6818.083984
        8.480000     8802.500000        8.425680     1665.290161     6783.385742
        8.500000     8643.500000        8.445663     1573.655396     6748.723633
        8.520000     8518.900391        8.465648     1488.870605     6714.094727
        8.540000     8371.099609        8.485630     1410.343506     6679.505859
        8.560000     8142.100098        8.505614     1337.517944     6644.949219
        8.580000     7946.899902        8.525597     1269.921265     6610.436523
        8.600000     7835.299805        8.545581     1207.102539     6575.961914
        8.620001     7721.200195        8.565564     1148.676636     6541.527344
        8.640000     7554.799805        8.585547     1094.284302     6507.134766
        8.660001     7398.200195        8.605532     1043.601074     6472.784180
        8.680000     7283.799805        8.625515      996.340881     6438.478516
        8.700000     7157.899902        8.645497      952.238464     6404.219727
        8.720000     7117.000000        8.665482      911.048828     6370.004883
        8.740000     6953.500000        8.685464      872.561584     6335.835938
        8.760000     6903.799805        8.705448      836.571594     6301.714844
        8.780000     6733.700195        8.725430      802.905090     6267.644043
        8.800000     6694.299805        8.745415      771.391785     6233.622070
        8.820001     6328.000000        8.765398      741.885742     6199.649902
        8.840000     6389.899902        8.785381      714.248352     6165.729004
        8.860001     6301.299805        8.805365      688.355225     6131.860840
        8.880000     6148.000000        8.825348      664.091248     6098.048828
        8.900000     6115.000000        8.845330      641.352783     6064.290039
        8.920000     6038.799805        8.865315      620.039795     6030.584961
        8.940000     5900.200195        8.885299      600.069824     5996.935547
        8.960000     5801.399902        8.905282      581.359985     5963.344727
        8.980000     5801.600098        8.925265      563.836975     5929.812012
        9.000000     5748.700195        8.945249      547.433044     5896.338867
        9.020000     5639.100098        8.965233      532.085815     5862.923828
        9.040000     5602.799805        8.985215      517.740906     5829.574219
        9.060000     5394.700195        9.005199      504.343933     5796.283691
        9.080000     5321.299805        9.025182      491.850433     5763.056152
        9.100000     5403.399902        9.045166      480.214966     5729.890625
        9.120001     5263.799805        9.065149      469.400391     5696.790527
        9.140000     5206.200195        9.085133      459.371002     5663.760742
        9.160001     5235.700195        9.105116      450.094666     5630.792969
        9.180000     5121.799805        9.125100      441.542755     5597.892578
        9.200000     4983.600098        9.145082      433.690918     5565.060547
        9.220000     5015.899902        9.165067      426.515198     5532.296875
        9.240000     4982.200195        9.185050      419.997284     5499.604492
        9.260000     5090.799805        9.205033      414.120056     5466.982422
        9.280000     4890.799805        9.225017      408.869476     5434.435547
        9.300000     4835.299805        9.245000      404.234314     5401.957031
        9.320001     4915.600098        9.264984      400.205780     5369.552734
        9.340000     4878.500000        9.284966      396.778351     5337.225586
        9.360001     4937.299805        9.304951      393.948303     5304.970703
        9.380000     5394.600098        9.324933      391.715637     5272.796875
        9.400000     6023.799805        9.344916      390.082520     5240.695801
        9.420000     5754.899902        9.364901      389.054199     5208.674316
        9.440000     4993.200195        9.384884      388.639374     5176.730469
        9.460000     4595.899902        9.404868      388.849792     5144.868164
        9.480000     4484.500000        9.424850      389.700775     5113.087891
        9.500000     4534.899902        9.444835      391.211578     5081.384277
        9.520000     4514.399902        9.464818      393.405334     5049.768066
        9.540000     4493.000000        9.484801      396.309814     5018.230469
        9.560000     4410.600098        9.504785      399.957947     4986.783203
        9.580000     4376.799805        9.524768      404.388245     4955.415527
        9.600000     4433.700195        9.544751      409.645355     4924.135742
        9.620001     4364.299805        9.564735      415.781647     4892.943359
        9.640000     4380.799805        9.584719      422.856506     4861.839844
        9.660001     4361.799805        9.604702      430.939972     4830.822266
        9.680000     4277.700195        9.624686      440.113281     4799.891602
        9.700000     4337.799805        9.644669      450.469086     4769.056641
        9.720000     4320.799805        9.664653      462.119171     4738.310547
        9.740000     4414.100098        9.684635      475.190155     4707.659668
        9.760000     4238.899902        9.704619      489.837128     4677.093750
        9.780000     4305.899902        9.724603      506.238800     4646.625488
        9.800000     4388.299805        9.744586      524.612488     4616.254395
        9.820001     4461.000000        9.764570      545.219360     4585.976562
        9.840000     4419.700195        9.784553      568.370789     4555.793457
        9.860001     4458.899902        9.804537      594.452820     4525.708008
        9.880000     4510.399902        9.824519      707.885681     4495.719727
        9.900000     4499.500000        9.844502      741.869080     4465.833984
        9.920000     4550.500000        9.864488      780.505310     4436.041016
        9.940000     4750.500000        9.884470      824.616943     4406.353516
        9.960000     4794.399902        9.904454      875.221008     4376.761230
        9.980000     4819.899902        9.924437      933.518860     4347.280273
       10.000000     5034.500000        9.944421     1000.971985     4317.893555
       10.020000     5094.200195        9.964404     1079.298584     4288.612305
       10.040000     5291.299805        9.984387     1170.547363     4259.436035
       10.060000     5593.200195       10.004372     1277.137817     4230.366211
       10.080000     5948.299805       10.024354     1401.890869     4201.400391
       10.100000     6211.500000       10.044338     1548.160889     4172.541504
       10.120001     6612.299805       10.064322     1719.838379     4143.788574
       10.140000     6987.000000       10.084306     1921.541626     4115.142578
       10.160001     7691.399902       10.104290     2158.703369     4086.610840
       10.180000     8356.500000       10.124272     2437.760986     4058.185059
       10.200000     9093.299805       10.144256     2766.481934     4029.869629
       10.220000    10251.099609       10.164239     3154.133057     4001.666992
       10.240000    11392.099609       10.184222     3611.848389     3973.576904
       10.260000    12814.400391       10.204206     4152.894043     3945.598145
       10.280000    14702.799805       10.224189     4792.550781     3917.731689
       10.300000    16609.500000       10.244173     5547.849609     3889.980957
       10.320001    18972.099609       10.264156     6435.244629     3862.347168
       10.340000    21412.500000       10.284140     7466.477539     3834.824951
       10.360001    24230.199219       10.304125     8639.512695     3807.418213
       10.380000    26674.800781       10.324107     9922.436523     3780.130615
       10.400000    28795.500000       10.344090    11232.479492     3752.960693
       10.420000    30502.300781       10.364074    12415.482422     3725.912109
       10.440000    31578.199219       10.384057    13251.959961     3698.978760
       10.460000    31915.400391       10.404041    13517.496094     3672.167480
       10.480000    30826.300781       10.424024    13092.472656     3645.474365
       10.500000    28895.000000       10.444008    12044.863281     3618.906006
       10.520000    26380.099609       10.463991    10602.555664     3592.458008
       10.540000    23475.599609       10.483974     9035.253906     3566.130859
       10.560000    20611.800781       10.503959     7549.515137     3539.925049
       10.580000    17432.599609       10.523941     6255.374512     3513.849609
       10.600000    14911.400391       10.543926     5184.833496     3487.893066
       10.620001    12632.200195       10.563910     4326.095703     3462.062256
       10.640000    10637.000000       10.583893     3648.464355     3436.357910
       10.660001     9267.400391       10.603877     3117.565918     3410.777344
       10.680000     8370.000000       10.623859     2702.035645     3385.330811
       10.700000     7380.700195       10.643843     2375.522461     3360.007812
       10.720000     6681.700195       10.663827     2117.051025     3334.809082
       10.740000     6172.600098       10.683809     1910.326416     3309.745361
       10.760000     5485.399902       10.703794     1742.801636     3284.807617
       10.780000     5319.600098       10.723776     1605.035889     3260.002441
       10.800000     5075.700195       10.743761     1489.881836     3235.322021
       10.820001     4710.200195       10.763745     1392.065552     3210.773926
       10.840000     4586.200195       10.783728     1307.674683     3186.361084
       10.860001     4413.799805       10.803712     1233.828369     3162.078857
       10.880000     4249.100098       10.823695     1168.455811     3137.928223
       10.900000     4077.100098       10.843678     1110.052979     3113.913086
       10.920000     4074.300049       10.863662     1057.527344     3090.026855
       10.940000     3860.399902       10.883644     1010.102539     3066.282227
       10.960000     3852.699951       10.903628      967.191040     3042.664551
       10.980000     3736.300049       10.923612      928.360535     3019.185303
       11.000000     3668.300049       10.943595      893.262695     2995.840576
       11.020000     3656.000000       10.963580      861.608948     2972.630371
       11.040000     3579.699951       10.983563      833.156860     2949.560791
       11.060000     3551.100098       11.003547      807.680298     2926.625000
       11.080000     3531.600098       11.023530      784.973206     2903.827393
       11.100000     3479.300049       11.043514      764.841431     2881.167480
       11.120001     3461.300049       11.063498      747.106140     2858.647949
       11.140000     3338.000000       11.083481      731.596558     2836.264648
       11.160001     3314.000000       11.103464      718.155701     2814.020264
       11.180000     3348.199951       11.123447      706.638794     2791.915283
       11.200000     3339.899902       11.143431      696.914307     2769.952148
       11.220000     3224.699951       11.163414      688.864319     2748.125977
       11.240000     3257.600098       11.183398      682.383972     2726.439941
       11.260000     3199.699951       11.203382      677.382080     2704.896240
       11.280000     3174.399902       11.223365      673.780273     2683.493164
       11.300000     3166.699951       11.243349      671.511169     2662.233643
       11.320001     3267.300049       11.263333      670.520386     2641.112305
       11.340000     3123.899902       11.283316      670.763794     2620.136230
       11.360001     3196.500000       11.303300      672.208435     2599.299316
       11.380000     3098.399902       11.323283      674.830688     2578.608643
       11.400000     3093.600098       11.343266      678.617188     2558.060059
       11.420000     3189.100098       11.363250      683.564758     2537.652100
       11.440000     3027.699951       11.383234      689.678894     2517.388672
       11.460000     3107.600098       11.403217      696.974854     2497.270752
       11.480000     3030.199951       11.423201      705.478516     2477.294434
       11.500000     3074.699951       11.443185      715.226624     2457.461182
       11.520000     3101.899902       11.463168      726.266113     2437.773438
       11.540000     3057.500000       11.483151      738.658142     2418.230957
       11.560000     3096.000000       11.503136      752.478271     2398.833740
       11.580000     3092.699951       11.523118      767.816345     2379.580078
       11.600000     3115.500000       11.543102      784.786560     2360.471191
       11.620001     3060.899902       11.563087      803.522156     2341.506592
       11.640000     3048.199951       11.583070      824.184753     2322.689453
       11.660001     3107.500000       11.603054      846.973572     2304.016846
       11.680000     3087.500000       11.623037      872.124390     2285.489502
       11.700000     3128.699951       11.643020      910.966919     2267.107178
       11.720000     3098.800049       11.663004      941.849731     2248.871338
       11.740000     3052.800049       11.682987      976.157532     2230.782471
       11.760000     3144.800049       11.702971     1014.402649     2212.837891
       11.780000     3137.000000       11.722954     1057.200195     2195.039307
       11.800000     3256.000000       11.742938     1105.288940     2177.384766
       11.820001     3227.000000       11.762921     1159.541016     2159.879395
       11.840000     3335.300049       11.782906     1220.999634     2142.519043
       11.860001     3308.600098       11.802890     1290.885254     2125.302734
       11.880000     3352.500000       11.822873     1370.628418     2108.233398
       11.900000     3375.500000       11.842855     1461.905151     2091.313477
       11.920000     3524.500000       11.862840     1566.690796     2074.534668
       11.940000     3551.600098       11.882823     1687.271729     2057.903809
       11.960000     3729.399902       11.902806     1826.365601     2041.418701
       11.980000     3945.100098       11.922790     1987.201172     2025.079590
       12.000000     4023.000000       11.942774     2173.673828     2008.886963
       12.020000     4129.600098       11.962758     2390.511963     1992.837646
       12.040000     4368.299805       11.982741     2643.533447     1976.935181
       12.060000     4729.000000       12.002726     2939.988770     1961.178223
       12.080000     5066.100098       12.022709     3307.854736     1945.566528
       12.100000     5525.200195       12.042692     3720.039062     1930.101562
       12.120001     5945.700195       12.062676     4208.241699     1914.779297
       12.140000     6590.299805       12.082660     4786.009277     1899.601929
       12.160001     6867.600098       12.102643     5464.674805     1884.570679
       12.180000     7668.500000       12.122626     6246.020508     1869.684814
       12.200000     8051.000000       12.142610     7108.158691     1854.942139
       12.220000     8589.000000       12.162594     7984.054199     1840.343628
       12.240000     8761.099609       12.182577     8742.710938     1825.889771
       12.260000     8754.200195       12.202561     9204.125977     1811.577393
       12.280000     8781.299805       12.222545     9218.044922     1797.411011
       12.300000     8713.000000       12.242528     8770.224609     1783.387573
       12.320001     8444.700195       12.262512     8004.033691     1769.506592
       12.340000     7923.799805       12.282495     7125.877441     1755.769287
       12.360001     7434.899902       12.302479     6298.867676     1742.174194
       12.380000     6986.799805       12.322462     5607.560059     1728.721313
       12.400000     6554.299805       12.342445     5076.273438     1715.410034
       12.420000     6280.000000       12.362431     4698.203125     1702.239624
       12.440000     6106.799805       12.382413     4455.814453     1689.212769
       12.460000     5980.399902       12.402397     4330.796875     1676.325317
       12.480000     5896.600098       12.422380     4308.357422     1663.578491
       12.500000     6028.799805       12.442365     4378.217773     1650.971558
       12.520000     6124.200195       12.462348     4534.655762     1638.505005
       12.540000     6417.700195       12.482331     4776.261230     1626.179810
       12.560000     6692.600098       12.502316     5105.785645     1613.992188
       12.580000     7447.899902       12.522299     5530.130859     1601.943604
       12.600000     8005.799805       12.542283     6060.794434     1590.032227
       12.620001     8855.500000       12.562267     6714.274414     1578.260010
       12.640000     9640.700195       12.582251     7512.698242     1566.627441
       12.660001    10831.500000       12.602234     8484.139648     1555.129150
       12.680000    12130.599609       12.622217     9661.360352     1543.768799
       12.700000    13384.700195       12.642200    11077.039062     1532.545288
       12.720000    14794.599609       12.662185    12750.947266     1521.456665
       12.740000    16165.500000       12.682167    14661.257812     1510.503662
       12.760000    17250.300781       12.702151    16695.208984     1499.684937
       12.780000    18277.599609       12.722136    18586.136719     1489.001099
       12.800000    18410.000000       12.742120    19901.697266     1478.449951
       12.820001    18311.800781       12.762103    20187.031250     1468.034302
       12.840000    17783.500000       12.782086    19257.240234     1457.750732
       12.860001    16519.000000       12.802071    17364.878906     1447.599731
       12.880000    15416.700195       12.822054    15022.502930     1437.580322
       12.900000    13788.000000       12.842036    12689.574219     1427.692627
       12.920000    12150.500000       12.862020    10623.548828     1417.935547
       12.940000    10692.000000       12.882004     8907.930664     1408.307983
       12.960000     9224.900391       12.901989     7529.556152     1398.809448
       12.980000     8061.700195       12.921971     6438.883789     1389.441406
       13.000000     7125.299805       12.941956     5579.457520     1380.201050
       13.020000     6260.299805       12.961940     4901.040527     1371.087769
       13.040000     5673.600098       12.981923     4362.388672     1362.103149
       13.060000     5305.500000       13.001907     3930.981201     1353.244263
       13.080000     4933.600098       13.021890     3581.818115     1344.512329
       13.100000     4518.200195       13.041874     3295.685303     1335.904785
       13.120001     4281.799805       13.061858     3058.069336     1327.421753
       13.140000     4123.500000       13.081842     2857.968994     1319.063599
       13.160001     4020.300049       13.101826     2687.116211     1310.828369
       13.180000     3774.600098       13.121809     2539.308838     1302.716919
       13.200000     3662.699951       13.141792     2409.944580     1294.726562
       13.220000     3574.100098       13.161777     2295.612305     1286.858032
       13.240000     3532.399902       13.181760     2193.812012     1279.109863
       13.260000     3401.800049       13.201743     2102.682617     1271.483154
       13.280000     3369.600098       13.221726     2020.842285     1263.974365
       13.300000     3229.899902       13.241711     1947.241211     1256.584106
       13.320001     3247.300049       13.261696     1881.066162     1249.312134
       13.340000     3178.500000       13.281678     1821.673340     1242.158203
       13.360001     3205.399902       13.301662     1768.500610     1235.120361
       13.380000     3137.600098       13.321646     1721.081909     1228.198486
       13.400000     3174.699951       13.341629     1678.994141     1221.391724
       13.420000     3054.300049       13.361613     1641.853638     1214.697754
       13.440000     2941.699951       13.381596     1609.316895     1208.119873
       13.460000     2930.500000       13.401580     1581.059692     1201.652954
       13.480000     2938.100098       13.421564     1556.793701     1195.298096
       13.500000     2995.000000       13.441548     1536.255981     1189.055786
       13.520000     2886.600098       13.461533     1557.013916     1182.922852
       13.540000     2822.600098       13.481515     1543.485840     1176.900635
       13.560000     2873.600098       13.501499     1533.057251     1170.986816
       13.580000     2869.500000       13.521482     1525.569824     1165.181152
       13.600000     2826.399902       13.541467     1520.887451     1159.482910
       13.620001     2832.000000       13.561451     1518.896729     1153.891724
       13.640000     2816.500000       13.581433     1519.504883     1148.406128
       13.660001     2828.899902       13.601418     1522.639404     1143.025024
       13.680000     2828.399902       13.621402     1528.245361     1137.748413
       13.700000     2860.100098       13.641385     1536.286987     1132.575562
       13.720000     2808.699951       13.661369     1546.744873     1127.505127
       13.740000     2898.100098       13.681353     1559.614380     1122.536377
       13.760000     2872.199951       13.701336     1574.908813     1117.668091
       13.780000     2757.399902       13.721319     1592.657104     1112.900757
       13.800000     2824.699951       13.741303     1612.903931     1108.231689
       13.820001     2782.500000       13.761289     1635.710938     1103.661255
       13.840000     2718.399902       13.781272     1661.151123     1099.188477
       13.860001     2806.600098       13.801255     1689.321533     1094.812378
       13.880000     2804.100098       13.821239     1720.335205     1090.532104
       13.900000     2853.000000       13.841222     1754.324951     1086.347412
       13.920000     2894.800049       13.861206     1791.446411     1082.256470
       13.940000     2892.000000       13.881189     1831.872925     1078.258301
       13.960000     2957.300049       13.901174     1875.811279     1074.352539
       13.980000     2906.699951       13.921156     1923.486450     1070.539062
       14.000000     3060.100098       13.941141     1975.172363     1066.815918
       14.020000     3013.899902       13.961125     2031.159180     1063.182617
       14.040000     3119.899902       13.981109     2091.787354     1059.637695
       14.060000     3653.199951       14.001093     2157.449951     1056.181396
       14.080000     3675.699951       14.021076     2228.584229     1052.812500
       14.100000     3477.399902       14.041059     2305.702881     1049.529541
       14.120001     3340.800049       14.061044     2389.396973     1046.331787
       14.140000     3211.000000       14.081027     2480.339844     1043.218750
       14.160001     3202.899902       14.101012     2579.339844     1040.189209
       14.180000     3323.100098       14.120996     2687.314209     1037.242920
       14.200000     3379.300049       14.140979     2805.375244     1034.377930
       14.220000     3455.199951       14.160963     2934.844971     1031.594238
       14.240000     3589.100098       14.180945     3077.275391     1028.890625
       14.260000     3682.000000       14.200930     3234.576416     1026.266113
       14.280000     3786.600098       14.220913     3408.988281     1023.719971
       14.300000     3958.899902       14.240897     3603.242920     1021.251221
       14.320001     4120.700195       14.260882     3820.594482     1018.858398
       14.340000     4232.299805       14.280866     4064.895752     1016.541748
       14.360001     4456.000000       14.300850     4340.797363     1014.300049
       14.380000     4660.600098       14.320832     4653.723145     1012.131836
       14.400000     4727.000000       14.340816     5010.154297     1010.036621
       14.420000     4884.700195       14.360800     5417.664062     1008.013916
       14.440000     5409.500000       14.380783     5885.096680     1006.061523
       14.460000     5806.600098       14.400767     6422.938965     1004.179688
       14.480000     6350.500000       14.420752     7043.524414     1002.367432
       14.500000     6699.500000       14.440736     7761.602051     1000.623535
       14.520000     7568.799805       14.460720     8595.022461      998.947021
       14.540000     8552.000000       14.480702     9565.622070      997.337402
       14.560000     9726.900391       14.500687    10701.007812      995.793213
       14.580000    11473.500000       14.520670    12035.830078      994.313965
       14.600000    13513.700195       14.540654    13614.890625      992.898682
       14.620001    16160.500000       14.560638    15507.662109      991.546387
       14.640000    19385.599609       14.580623    17764.099609      990.256592
       14.660001    23208.199219       14.600607    20488.259766      989.027832
       14.680000    27587.400391       14.620590    23787.873047      987.859863
       14.700000    32425.000000       14.640573    27771.203125      986.751221
       14.720000    37015.500000       14.660557    32500.125000      985.701172
       14.740000    41462.500000       14.680540    37877.445312      984.708496
       14.760000    45175.500000       14.700524    43449.980469      983.773438
       14.780000    47629.800781       14.720508    48196.515625      982.894043
       14.800000    48508.000000       14.740493    50648.062500      982.069336
       14.820001    47577.601562       14.760477    49704.726562      981.299805
       14.840000    45347.601562       14.780460    45599.285156      980.583008
       14.860001    41652.898438       14.800445    39732.664062      979.919189
       14.880000    37176.199219       14.820428    33590.539062      979.306396
       14.900000    32357.699219       14.840410    28055.402344      978.744629
       14.920000    27567.500000       14.860394    23429.964844      978.233154
       14.940000    23111.699219       14.880378    19701.453125      977.770508
       14.960000    19210.500000       14.900363    16738.187500      977.355713
       14.980000    15930.900391       14.920346    14389.829102      976.988525
       15.000000    13230.599609       14.940331    12521.708984      976.667480
       15.020000    11269.000000       14.960315    11024.985352      976.392578
       15.040000     9823.900391       14.980298     9814.618164      976.162109
       15.060000     8717.900391       15.000282     8825.099609      975.976074
       15.080000     7498.799805       15.020266     8006.552246      975.832520
       15.100000     6818.899902       15.040250     7320.793945      975.731934
       15.120001     6221.700195       15.060234     6738.849609      975.671875
       15.140000     5841.000000       15.080217     6238.673340      975.653320
       15.160001     5464.799805       15.100202     5803.489258      975.674072
       15.180000     5203.799805       15.120185     5420.685059      975.734131
       15.200000     4842.200195       15.140168     5080.690918      975.832275
       15.220000     4767.200195       15.160152     4776.293945      975.967529
       15.240000     4545.100098       15.180136     4502.074707      976.139404
       15.260000     4463.799805       15.200121     4253.830566      976.347168
       15.280000     4253.399902       15.220104     4028.387695      976.589600
       15.300000     4231.899902       15.240088     3823.157471      976.865967
       15.320001     3926.300049       15.260073     3636.078125      977.176270
       15.340000     3867.300049       15.280056     3465.423584      977.518799
       15.360001     3770.699951       15.300040     3309.689209      977.893799
       15.380000     3826.699951       15.320024     3167.590576      978.298828
       15.400000     3654.800049       15.340007     3037.962158      978.734375
       15.420000     3579.800049       15.359992     2919.755371      979.199463
       15.440000     3543.800049       15.379974     2812.068848      979.693115
       15.460000     3510.000000       15.399959     2709.612793      980.214844
       15.480000     3384.600098       15.419942     2620.552002      980.763916
       15.500000     3351.600098       15.439926     2539.754395      981.339111
       15.520000     3293.500000       15.459910     2466.652832      981.940186
       15.540000     3340.600098       15.479894     2400.758789      982.565918
       15.560000     3271.500000       15.499879     2341.651611      983.216309
       15.580000     3346.699951       15.519862     2289.007324      983.889648
       15.600000     3330.699951       15.539846     2242.561035      984.586182
       15.620001     3222.800049       15.559831     2202.134033      985.304443
       15.640000     3166.100098       15.579814     2167.626465      986.044434
       15.660001     3182.500000       15.599798     2139.012939      986.804932
       15.680000     3207.100098       15.619781     2116.359375      987.584961
       15.700000     3185.899902       15.639765     2099.816406      988.384766
       15.720000     3173.600098       15.659750     2089.631104      989.202881
       15.740000     3237.699951       15.679733     2086.157959      990.038574
       15.760000     3283.000000       15.699718     2089.864258      990.892090
       15.780000     3240.000000       15.719701     2101.348633      991.761719
       15.800000     3284.399902       15.739685     2121.366943      992.647217
       15.820001     3364.000000       15.759669     2150.860840      993.547607
       15.840000     3404.600098       15.779653     2191.004395      994.463379
       15.860001     3448.300049       15.799638     2243.282959      995.392822
       15.880000     3537.399902       15.819621     2309.563232      996.334717
       15.900000     3697.300049       15.839604     2392.259277      997.289795
       15.920000     3885.800049       15.859589     2494.499512      998.256592
       15.940000     4004.600098       15.879572     2620.352051      999.235352
       15.960000     4244.799805       15.899556     2775.154785     1000.224365
       15.980000     4529.200195       15.919539     2965.788086     1001.223633
       16.000000     4813.299805       15.939525     3200.955322     1002.232422
       16.020000     5209.000000       15.959509     3490.831787     1003.250000
       16.040001     5449.899902       15.979493     3845.528564     1004.275879
       16.059999     5829.200195       15.999475     4269.958008     1005.309814
       16.080000     5980.899902       16.019459     4752.312988     1006.350586
       16.100000     6329.799805       16.039442     5243.185547     1007.398193
       16.120001     6497.200195       16.059427     5638.552246     1008.451660
       16.140001     6644.600098       16.079411     5807.716797     1009.511230
       16.160000     6404.000000       16.099394     5677.171875     1010.574951
       16.180000     6482.799805       16.119377     5312.789551     1011.643311
       16.200001     6235.899902       16.139362     4853.661621     1012.715576
       16.220001     6088.100098       16.159348     4414.641113     1013.791260
       16.240002     5922.000000       16.179333     4051.765137     1014.869629
       16.260000     5786.799805       16.199314     3779.357910     1015.950195
       16.280001     5724.899902       16.219299     3592.995850     1017.032715
       16.299999     5775.700195       16.239281     3483.505859     1018.115479
       16.320000     5923.700195       16.259266     3442.565430     1019.200195
       16.340000     6274.299805       16.279249     3464.928467     1020.284912
       16.359999     6514.500000       16.299232     3548.918945     1021.369385
       16.379999     7279.899902       16.319216     3696.655029     1022.452637
       16.400000     7994.200195       16.339201     3914.213379     1023.535156
       16.420000     8711.700195       16.359184     4211.596680     1024.616211
       16.440001     9664.400391       16.379169     4602.351562     1025.695068
       16.459999    10612.400391       16.399153     5100.785645     1026.771240
       16.480000    11718.099609       16.419136     5714.526855     1027.844238
       16.500000    12690.500000       16.439123     6426.149902     1028.914307
       16.520000    13344.200195       16.459106     7159.515625     1029.980225
       16.540001    13721.200195       16.479092     7749.366211     1031.041992
       16.559999    13763.799805       16.499073     7975.297363     1032.098877
       16.580000    13656.099609       16.519058     7710.862305     1033.150635
       16.600000    12699.799805       16.539042     7046.081055     1034.197021
       16.620001    12081.299805       16.559027     6203.699707     1035.237061
       16.640001    10765.900391       16.579010     5372.465332     1036.271240
       16.660000     9635.200195       16.598993     4644.482422     1037.298584
       16.680000     8432.400391       16.618977     4041.760498     1038.319336
       16.700001     7399.200195       16.638962     3554.190918     1039.332520
       16.720001     6505.100098       16.658945     3162.311768     1040.337158
       16.740002     5702.500000       16.678930     2846.535645     1041.334717
       16.760000     5027.899902       16.698912     2590.455322     1042.322998
       16.780001     4479.500000       16.718899     2380.863281     1043.302979
       16.799999     4082.199951       16.738880     2207.740234     1044.273438
       16.820000     3801.300049       16.758865     2063.204102     1045.234619
       16.840000     3518.000000       16.778851     1941.305664     1046.186035
       16.859999     3285.800049       16.798832     1862.055542     1047.127197
       16.879999     3251.899902       16.818817     1772.796509     1048.057617
       16.900000     2981.800049       16.838800     1695.286133     1048.978027
       16.920000     2953.300049       16.858786     1627.392334     1049.887207
       16.940001     2851.899902       16.878769     1567.490845     1050.784912
       16.959999     2748.600098       16.898752     1507.336914     1051.671387
       16.980000     2581.399902       16.918736     1459.944580     1052.545654
       17.000000     2601.800049       16.938721     1417.517700     1053.407959
       17.020000     2645.899902       16.958704     1379.462646     1054.257812
       17.040001     2596.699951       16.978689     1345.294678     1055.094971
       17.059999     2513.500000       16.998672     1314.634644     1055.919678
       17.080000     2536.000000       17.018658     1287.161743     1056.730957
       17.100000     2453.600098       17.038643     1262.616821     1057.529053
       17.120001     2451.100098       17.058626     1262.972656     1058.312988
       17.140001     2314.199951       17.078611     1243.765259     1059.083740
       17.160000     2401.000000       17.098593     1242.532104     1059.840332
       17.180000     2369.000000       17.118578     1227.980347     1060.583008
       17.200001     2423.800049       17.138561     1215.530518     1061.311035
       17.220001     2341.300049       17.158546     1205.079956     1062.024414
       17.240002     2305.000000       17.178530     1196.548340     1062.722900
       17.260000     2253.600098       17.198513     1189.867432     1063.406494
       17.280001     2311.199951       17.218496     1184.986328     1064.075195
       17.299999     2331.000000       17.238480     1181.869019     1064.728760
       17.320000     2279.699951       17.258465     1180.494263     1065.366699
       17.340000     2251.899902       17.278450     1180.854858     1065.988525
       17.359999     2263.199951       17.298433     1182.958862     1066.594971
       17.379999     2272.000000       17.318417     1186.828491     1067.185547
       17.400000     2350.000000       17.338402     1192.502686     1067.759766
       17.420000     2265.300049       17.358385     1200.034912     1068.318115
       17.440001     2162.199951       17.378370     1209.498535     1068.860596
       17.459999     2265.199951       17.398352     1220.982300     1069.385742
       17.480000     2364.699951       17.418337     1234.603516     1069.895020
       17.500000     2270.899902       17.438322     1250.498901     1070.387695
       17.520000     2387.199951       17.458305     1268.832886     1070.863525
       17.540001     2328.100098       17.478291     1289.808228     1071.322510
       17.559999     2309.800049       17.498272     1293.640503     1071.764648
       17.580000     2352.500000       17.518257     1320.807251     1072.189453
       17.600000     2347.300049       17.538242     1351.470703     1072.597168
       17.620001     2402.699951       17.558228     1386.031006     1072.988037
       17.640001     2418.899902       17.578213     1424.961792     1073.362061
       17.660000     2439.000000       17.598194     1468.814087     1073.718262
       17.680000     2472.800049       17.618179     1518.264526     1074.057373
       17.700001     2530.100098       17.638163     1574.078491     1074.379150
       17.720001     2465.000000       17.658148     1637.183228     1074.683350
       17.740002     2529.100098       17.678131     1708.648315     1074.970215
       17.760000     2608.199951       17.698114     1789.756104     1075.239502
       17.780001     2715.399902       17.718100     1882.033325     1075.491211
       17.799999     2731.300049       17.738081     1987.264893     1075.725830
       17.820000     2841.899902       17.758066     2107.683838     1075.942139
       17.840000     2958.899902       17.778049     2245.937500     1076.141602
       17.859999     3139.699951       17.798035     2405.375000     1076.323486
       17.879999     3367.500000       17.818020     2590.161377     1076.487549
       17.900000     3439.300049       17.838003     2805.603271     1076.634521
       17.920000     3668.800049       17.857988     3058.614014     1076.763184
       17.940001     4120.299805       17.877972     3358.094482     1076.874512
       17.959999     4389.200195       17.897955     3715.777832     1076.969482
       17.980000     4824.500000       17.917938     4146.957520     1077.045654
       18.000000     5316.600098       17.937923     4671.390137     1077.104736
       18.020000     5980.000000       17.957909     5313.492188     1077.146484
       18.040001     6692.500000       17.977892     6100.892090     1077.170654
       18.059999     7291.100098       17.997875     7057.909180     1077.177734
       18.080000     7967.100098       18.017859     8186.399414     1077.167480
       18.100000     8529.599609       18.037844     9424.569336     1077.139893
       18.120001     8825.700195       18.057831    10585.985352     1077.095215
       18.140001     9176.500000       18.077814    11343.221680     1077.033203
       18.160000     9200.700195       18.097797    11390.150391     1076.954590
       18.180000     8887.299805       18.117781    10683.041992     1076.859131
       18.200001     8367.099609       18.137766     9515.588867     1076.746094
       18.220001     7993.299805       18.157751     8234.236328     1076.616455
       18.240002     7315.600098       18.177734     7053.321289     1076.470215
       18.260000     6464.500000       18.197718     6049.689453     1076.307129
       18.280001     5893.600098       18.217701     5228.152832     1076.127930
       18.299999     5287.700195       18.237684     4563.603027     1075.931885
       18.320000     4766.000000       18.257669     4026.501221     1075.719482
       18.340000     4230.100098       18.277653     3590.422852     1075.490479
       18.359999     3825.000000       18.297636     3233.710449     1075.246338
       18.379999     3569.199951       18.317621     2939.413086     1074.985352
       18.400000     3208.100098       18.337606     2694.486572     1074.708740
       18.420000     3066.699951       18.357592     2488.839600     1074.415771
       18.440001     2901.600098       18.377575     2314.687988     1074.107666
       18.459999     2742.399902       18.397558     2165.953613     1073.784180
       18.480000     2623.699951       18.417542     2037.913330     1073.444580
       18.500000     2585.899902       18.437527     1926.859009     1073.090332
       18.520000     2475.300049       18.457512     1829.899658     1072.720459
       18.540001     2389.300049       18.477495     1744.759521     1072.335938
       18.559999     2355.500000       18.497478     1669.628418     1071.936035
       18.580000     2321.800049       18.517462     1603.085815     1071.521729
       18.600000     2287.600098       18.537447     1544.001221     1071.092529
       18.620001     2232.399902       18.557434     1491.484497     1070.649170
       18.640001     2211.199951       18.577417     1444.838989     1070.191406
       18.660000     2165.500000       18.597401     1403.486084     1069.719482
       18.680000     2139.500000       18.617386     1366.971924     1069.233887
       18.700001     2177.500000       18.637369     1334.944214     1068.733887
       18.720001     2149.699951       18.657354     1307.117065     1068.220459
       18.740002     2189.699951       18.677338     1283.282715     1067.693604
       18.760000     2239.000000       18.697321     1263.286987     1067.153564
       18.780001     2224.699951       18.717306     1247.034790     1066.599854
       18.799999     2183.199951       18.737288     1234.491821     1066.034180
       18.820000     2129.699951       18.757273     1225.672241     1065.454834
       18.840000     2012.800049       18.777258     1220.658569     1064.863037
       18.859999     2058.699951       18.797239     1219.802368     1064.259033
       18.879999     2130.600098       18.817226     1222.912354     1063.642334
       18.900000     2042.800049       18.837210     1230.501709     1063.014160
       18.920000     2057.000000       18.857195     1242.986694     1062.374023
       18.940001     2050.399902       18.877180     1260.914795     1061.721924
       18.959999     2137.199951       18.897161     1284.996460     1061.058594
       18.980000     2108.500000       18.917147     1316.176270     1060.383545
       19.000000     2208.300049       18.937132     1355.671265     1059.697998
       19.020000     2296.000000       18.957115     1405.077026     1059.001221
       19.040001     2283.199951       18.977100     1466.506592     1058.293457
       19.059999     2461.500000       18.997084     1546.331787     1057.575684
       19.080000     2531.500000       19.017067     1640.971191     1056.847656
       19.100000     2655.199951       19.037052     1758.752808     1056.109131
       19.120001     2882.399902       19.057037     1905.630371     1055.360840
       19.140001     3036.000000       19.077023     2088.682129     1054.603027
       19.160000     3295.899902       19.097006     2315.041504     1053.835693
       19.180000     3475.600098       19.116989     2588.635498     1053.058838
       19.200001     3728.100098       19.136974     2902.082275     1052.273438
       19.220001     3727.000000       19.156960     3222.140869     1051.479004
       19.240002     3794.300049       19.176943     3477.006348     1050.675781
       19.260000     3878.600098       19.196926     3574.471924     1049.864502
       19.280001     3892.100098       19.216911     3467.515381     1049.044678
       19.299999     3699.800049       19.236893     3200.015381     1048.217041
       19.320000     3640.600098       19.256878     2863.755371     1047.381836
       19.340000     3463.800049       19.276863     2531.985352     1046.538818
       19.359999     3130.199951       19.296846     2239.310059     1045.688721
       19.379999     3058.899902       19.316832     1993.842651     1044.831299
       19.400000     2853.000000       19.336817     1792.016602     1043.967285
       19.420000     2640.699951       19.356800     1626.772827     1043.096680
       19.440001     2475.199951       19.376785     1490.979858     1042.218994
       19.459999     2430.699951       19.396767     1378.630493     1041.335938
       19.480000     2260.100098       19.416752     1284.847412     1040.446777
       19.500000     2208.100098       19.436737     1205.877441     1039.551514
       19.520000     2099.199951       19.456720     1138.794922     1038.650635
       19.540001     2072.199951       19.476706     1081.308960     1037.744873
       19.559999     2008.900024       19.496689     1031.650879     1036.833740
       19.580000     1928.099976       19.516672      988.414490     1035.918213
       19.600000     2028.699951       19.536659      950.485107     1034.997803
       19.620001     2013.800049       19.556644      916.991760     1034.072510
       19.640001     1939.599976       19.576628      887.226257     1033.143555
       19.660000     1882.699951       19.596611      860.616577     1032.210693
       19.680000     1845.199951       19.616596      836.701172     1031.273926
       19.700001     1911.900024       19.636580      815.111023     1030.333496
       19.720001     1782.300049       19.656565      795.537292     1029.390137
       19.740002     1841.500000       19.676550      777.731384     1028.443848
       19.760000     1890.599976       19.696531      678.118652     1027.494385
       19.780001     1907.599976       19.716516      663.802917     1026.542480
       19.799999     1922.599976       19.736500      650.724548     1025.588379
       19.820000     1852.099976       19.756485      638.758179     1024.632080
       19.840000     1815.599976       19.776470      627.799072     1023.673828
       19.859999     1774.000000       19.796453      617.757446     1022.713867
       19.879999     1762.199951       19.816439      608.552307     1021.752197
       19.900000     1754.300049       19.836422      603.403870     1020.789551
       19.920000     1822.000000       19.856407      595.689392     1019.825684
       19.940001     1758.800049       19.876392      588.630005     1018.861328
       19.959999     1712.300049       19.896374      582.180054     1017.896240
       19.980000     1765.800049       19.916359      576.295715     1016.930664
       20.000000     1793.699951       19.936344      570.941528     1015.965332
       20.020000     1778.000000       19.956327      566.085693     1014.999268
       20.040001     1814.599976       19.976313      561.698792     1014.034424
       20.059999     1806.699951       19.996296      557.756592     1013.069336
       20.080000     1672.500000       20.016281      554.236206     1012.105225
       20.100000     1716.699951       20.036266      551.118713     1011.142090
       20.120001     1813.800049       20.056252      548.387451     1010.180176
       20.140001     1764.699951       20.076237      546.027771     1009.219727
       20.160000     1711.400024       20.096218      544.027649     1008.260498
       20.180000     1691.699951       20.116203      542.375916     1007.303223
       20.200001     1749.099976       20.136189      541.064453     1006.347656
       20.220001     1676.199951       20.156172      540.086548     1005.395020
       20.240002     1722.199951       20.176157      539.436768     1004.444336
       20.260000     1676.199951       20.196140      539.111877     1003.496094
       20.280001     1720.099976       20.216124      539.109863     1002.550781
       20.299999     1774.000000       20.236109      539.430542     1001.608398
       20.320000     1725.800049       20.256094      540.075439     1000.669434
       20.340000     1747.199951       20.276079      541.047607      999.733887
       20.359999     1717.900024       20.296061      542.351746      998.802002
       20.379999     1738.500000       20.316046      543.995300      997.873535
       20.400000     1756.599976       20.336031      545.986877      996.949463
       20.420000     1746.199951       20.356014      548.337463      996.029297
       20.440001     1803.500000       20.375999      551.061035      995.113281
       20.459999     1709.300049       20.395983      564.873535      994.202393
       20.480000     1760.199951       20.415966      568.438721      993.296143
       20.500000     1813.000000       20.435951      575.160706      992.394775
       20.520000     1717.800049       20.455938      579.631897      991.498291
       20.540001     1703.900024       20.475924      584.597229      990.607178
       20.559999     1809.300049       20.495905      590.095886      989.721924
       20.580000     1776.900024       20.515890      596.178223      988.842285
       20.600000     1766.000000       20.535875      602.901123      987.968018
       20.620001     1774.599976       20.555859      599.428589      987.099854
       20.640001     1719.699951       20.575844      607.736023      986.238281
       20.660000     1791.099976       20.595827      616.948853      985.383057
       20.680000     1743.000000       20.615812      629.631042      984.533691
       20.700001     1776.400024       20.635796      641.106323      983.691650
       20.720001     1697.599976       20.655781      654.010498      982.856201
       20.740002     1796.099976       20.675766      668.618286      982.027832
       20.760000     1881.199951       20.695751      685.283936      981.206543
       20.780001     1843.400024       20.715734      704.462036      980.392822
       20.799999     1811.300049       20.735718      726.740723      979.586426
       20.820000     1870.699951       20.755703      752.871094      978.787842
       20.840000     1873.699951       20.775686      783.779297      977.996826
       20.859999     1921.199951       20.795670      820.556091      977.213867
       20.879999     2050.199951       20.815655      864.297241      976.439209
       20.900000     2020.300049       20.835640      915.609253      975.672363
       20.920000     2176.699951       20.855623      973.468689      974.914307
       20.940001     2171.899902       20.875608     1033.199463      974.164795
       20.959999     2084.600098       20.895592     1084.548096      973.423828
       20.980000     2129.000000       20.915579     1113.868774      972.691406
       21.000000     2099.699951       20.935562     1113.026001      971.967773
       21.020000     2095.699951       20.955547     1086.820312      971.253662
       21.040001     2091.000000       20.975533     1048.273193      970.548584
       21.059999     2022.300049       20.995516     1008.910217      969.853027
       21.080000     1983.900024       21.015499      955.995117      969.166504
       21.100000     1971.099976       21.035484      929.297913      968.489990
       21.120001     1949.900024       21.055470      909.737915      967.822754
       21.140001     1889.800049       21.075455      896.484131      967.165527
       21.160000     1847.099976       21.095436      888.594971      966.518311
       21.180000     1811.400024       21.115421      885.235046      965.880859
       21.200001     1831.500000       21.135408      885.737488      965.253662
       21.220001     1730.699951       21.155394      889.588928      964.636475
       21.240002     1821.199951       21.175377      896.407043      964.030029
       21.260000     1874.900024       21.195360      905.916382      963.433838
       21.280001     1873.199951       21.215345      917.926453      962.847900
       21.299999     1795.599976       21.235329      932.310608      962.272949
       21.320000     1866.400024       21.255312      949.001038      961.708740
       21.340000     1880.400024       21.275297      967.977661      961.155273
       21.359999     1884.500000       21.295280      989.255249      960.612793
       21.379999     1838.300049       21.315266     1012.893982      960.081055
       21.400000     1880.000000       21.335249     1045.933472      959.560547
       21.420000     2003.199951       21.355236     1074.632202      959.051025
       21.440001     1992.800049       21.375221     1106.073853      958.552979
       21.459999     1965.800049       21.395205     1140.465332      958.066162
       21.480000     2007.000000       21.415188     1178.064209      957.590820
       21.500000     1913.500000       21.435173     1219.184326      957.126709
       21.520000     1939.500000       21.455158     1264.198242      956.674316
       21.540001     2030.199951       21.475143     1313.562744      956.233398
       21.559999     2105.100098       21.495127     1367.829102      955.804199
       21.580000     2199.699951       21.515110     1427.681396      955.386475
       21.600000     2284.699951       21.535095     1493.964600      954.980713
       21.620001     2317.100098       21.555080     1567.708618      954.586914
       21.640001     2403.500000       21.575068     1650.209595      954.204590
       21.660000     2498.000000       21.595049     1743.044067      953.834473
       21.680000     2532.100098       21.615034     1848.280518      953.476074
       21.700001     2752.399902       21.635019     1968.464111      953.129883
       21.720001     2886.899902       21.655005     2106.850098      952.795898
       21.740002     3087.500000       21.674990     2267.589111      952.473633
       21.760000     3322.899902       21.694971     2455.937988      952.163574
       21.780001     3634.699951       21.714956     2678.693359      951.865723
       21.799999     3888.699951       21.734940     2944.199219      951.580322
       21.820000     4303.700195       21.754925     3262.594482      951.306641
       21.840000     4596.399902       21.774910     3644.859619      951.045654
       21.859999     5012.500000       21.794893     4100.074219      950.796387
       21.879999     5436.500000       21.814878     4628.325684      950.559814
       21.900000     5839.899902       21.834864     5205.709961      950.335205
       21.920000     6160.100098       21.854849     5771.355469      950.123291
       21.940001     6414.500000       21.874832     6194.037598      949.923584
       21.959999     6455.100098       21.894815     6366.466797      949.736084
       21.980000     6570.500000       21.914801     6264.707520      949.561035
       22.000000     6644.100098       21.934786     5980.107910      949.398193
       22.020000     6444.600098       21.954771     5640.198730      949.247803
       22.040001     6156.700195       21.974754     5337.897949      949.109619
       22.059999     6009.000000       21.994740     5119.684570      948.983887
       22.080000     6132.299805       22.014725     5003.324219      948.870605
       22.100000     6216.399902       22.034710     4994.900879      948.769531
       22.120001     6255.600098       22.054695     5098.507324      948.680664
       22.140001     6617.799805       22.074678     5320.045898      948.604248
       22.160000     6948.399902       22.094662     5666.895996      948.540039
       22.180000     7284.399902       22.114647     6142.640625      948.488281
       22.200001     7679.000000       22.134632     6733.498535      948.448486
       22.220001     7744.200195       22.154617     7383.511719      948.420898
       22.240002     8241.200195       22.174601     7966.570801      948.406006
       22.260000     8422.700195       22.194584     8296.925781      948.402832
       22.280001     8452.099609       22.214571     8226.251953      948.411621
       22.299999     8189.000000       22.234554     7763.523438      948.432861
       22.320000     7847.700195       22.254539     7061.544922      948.466064
       22.340000     7342.100098       22.274525     6292.214844      948.511475
       22.359999     6739.700195       22.294506     5564.852051      948.568604
       22.379999     6193.200195       22.314491     4924.134766      948.637939
       22.400000     5542.299805       22.334476     4377.677734      948.718994
       22.420000     5031.100098       22.354462     3917.036621      948.812012
       22.440001     4398.000000       22.374447     3529.225586      948.916748
       22.459999     4030.600098       22.394428     3201.522461      949.033447
       22.480000     3534.500000       22.414415     2922.777832      949.161377
       22.500000     3234.100098       22.434401     2684.132812      949.301270
       22.520000     3084.000000       22.454386     2478.389160      949.452637
       22.540001     2753.300049       22.474371     2299.860107      949.615967
       22.559999     2629.699951       22.494354     2144.041260      949.790283
       22.580000     2513.600098       22.514338     2007.302246      949.976074
       22.600000     2386.100098       22.534323     1886.720093      950.173096
       22.620001     2337.199951       22.554308     1779.938232      950.381592
       22.640001     2282.800049       22.574293     1685.008789      950.601562
       22.660000     2151.199951       22.594276     1600.323364      950.832275
       22.680000     2151.899902       22.614264     1524.509033      951.073975
       22.700001     2086.399902       22.634247     1456.456421      951.326660
       22.720001     2025.000000       22.654232     1395.182983      951.590332
       22.740002     1895.099976       22.674217     1339.876099      951.864746
       22.760000     1966.900024       22.694201     1289.842407      952.149902
       22.780001     1943.099976       22.714186     1244.476074      952.446045
       22.799999     1927.800049       22.734169     1168.197754      952.752197
       22.820000     1836.500000       22.754154     1130.958862      953.068848
       22.840000     1799.599976       22.774137     1097.075439      953.396240
       22.859999     1768.699951       22.794121     1066.226318      953.733643
       22.879999     1781.900024       22.814106     1038.139404      954.081299
       22.900000     1795.000000       22.834093     1012.587341      954.438965
       22.920000     1831.000000       22.854078      989.382751      954.806885
       22.940001     1853.500000       22.874063      968.363342      955.184326
       22.959999     1753.199951       22.894045      949.401978      955.572021
       22.980000     1761.400024       22.914030      932.387573      955.968994
       23.000000     1750.900024       22.934015      917.245056      956.375732
       23.020000     1780.800049       22.954000      903.921631      956.791992
       23.040001     1762.300049       22.973986      892.389771      957.217285
       23.059999     1847.400024       22.993969      882.650635      957.652100
       23.080000     1786.599976       23.013954      874.733032      958.096191
       23.100000     1810.099976       23.033939      868.703491      958.548828
       23.120001     1774.000000       23.053925      864.668213      959.010986
       23.140001     1789.699951       23.073910      862.782410      959.481445
       23.160000     1789.400024       23.093893      863.259766      959.960693
       23.180000     1799.800049       23.113878      866.387634      960.448975
       23.200001     1859.400024       23.133863      872.543152      960.945068
       23.220001     1796.099976       23.153849      882.216980      961.449707
       23.240002     1908.900024       23.173834      896.043396      961.962646
       23.260000     1931.500000       23.193815      914.833679      962.483643
       23.280001     1964.800049       23.213800      939.639709      963.012451
       23.299999     2055.899902       23.233786      971.919678      963.548828
       23.320000     2151.600098       23.253771     1013.070129      964.093262
       23.340000     2235.899902       23.273756     1065.243286      964.645264
       23.359999     2362.500000       23.293739     1130.719482      965.204834
       23.379999     2447.000000       23.313725     1211.691040      965.771484
       23.400000     2644.000000       23.333710     1309.200195      966.344971
       23.420000     2666.699951       23.353693     1427.213257      966.925781
       23.440001     2881.800049       23.373678     1543.606445      967.513672
       23.459999     2942.899902       23.393661     1645.307495      968.108154
       23.480000     2980.699951       23.413647     1702.258057      968.709229
       23.500000     2989.800049       23.433634     1694.697144      969.316895
       23.520000     2961.899902       23.453619     1625.557251      969.930664
       23.540001     2808.199951       23.473604     1518.164185      970.550781
       23.559999     2574.000000       23.493587     1398.418823      971.177002
       23.580000     2573.800049       23.513573     1283.241577      971.809082
       23.600000     2427.000000       23.533556     1180.168091      972.446777
       23.620001     2302.699951       23.553541     1090.928711      973.090332
       23.640001     2097.699951       23.573526     1014.664124      973.739258
       23.660000     2062.600098       23.593510      949.640137      974.393555
       23.680000     1896.500000       23.613495      894.018921      975.052979
       23.700001     1858.699951       23.633482      846.180908      975.717773
       23.720001     1810.900024       23.653467      804.784912      976.386963
       23.740002     1779.699951       23.673452      768.735596      977.061035
       23.760000     1648.199951       23.693436      737.164001      977.739990
       23.780001     1660.699951       23.713419      709.370056      978.422852
       23.799999     1642.300049       23.733402      684.796143      979.110352
       23.820000     1682.500000       23.753387      662.989258      979.802246
       23.840000     1570.400024       23.773373      643.584717      980.497559
       23.859999     1518.400024       23.793356      626.281921      981.197021
       23.879999     1611.400024       23.813343      610.757690      981.899902
       23.900000     1639.500000       23.833328      596.940979      982.606934
       23.920000     1578.699951       23.853313      572.713562      983.316895
       23.940001     1560.099976       23.873299      561.739075      984.030273
       23.959999     1514.800049       23.893282      551.947815      984.746338
       23.980000     1567.699951       23.913267      543.230164      985.465820
       24.000000     1605.599976       23.933252      535.495972      986.187744
       24.020000     1458.800049       23.953236      528.670288      986.912354
       24.040001     1530.199951       23.973221      522.690674      987.639404
       24.059999     1605.800049       23.993204      521.830444      988.368652
       24.080000     1568.199951       24.013191      517.425415      989.100098
       24.100000     1505.000000       24.033176      513.761658      989.833740
       24.120001     1600.699951       24.053162      510.829620      990.569092
       24.140001     1571.199951       24.073147      508.634338      991.306152
       24.160000     1562.699951       24.093130      507.196930      992.044434
       24.180000     1558.599976       24.113115      506.555115      992.784424
       24.200001     1620.900024       24.133101      506.766968      993.525635
       24.220001     1628.900024       24.153086      507.909943      994.267578
       24.240002     1600.300049       24.173071      510.080017      995.010498
       24.260000     1679.199951       24.193054      513.378723      995.754150
       24.280001     1738.599976       24.213039      517.884155      996.498535
       24.299999     1699.300049       24.233023      523.584839      997.243164
       24.320000     1690.400024       24.253008      530.287842      997.988281
       24.340000     1747.699951       24.272993      537.558289      998.733154
       24.359999     1828.300049       24.292976      544.873413      999.478271
       24.379999     1839.000000       24.312962      552.055298     1000.223145
       24.400000     1835.900024       24.332947      559.609619     1000.967773
       24.420000     1855.400024       24.352932      568.566162     1001.711670
       24.440001     1892.400024       24.372917      580.062256     1002.455322
       24.459999     1950.199951       24.392902      601.567139     1003.197510
       24.480000     2016.699951       24.412888      621.165649     1003.939209
       24.500000     1984.500000       24.432873      646.235596     1004.679443
       24.520000     2063.300049       24.452858      677.892212     1005.418701
       24.540001     2201.199951       24.472843      716.751587     1006.156494
       24.559999     2190.899902       24.492826      763.249573     1006.892334
       24.580000     2302.500000       24.512812      816.176514     1007.626953
       24.600000     2389.899902       24.532797      871.208801     1008.359375
       24.620001     2439.899902       24.552782      919.517639     1009.089844
       24.640001     2494.699951       24.572767      948.995911     1009.818359
       24.660000     2475.100098       24.592751      950.298523     1010.544189
       24.680000     2378.399902       24.612736      923.633789     1011.267334
       24.700001     2312.199951       24.632721      878.205017     1011.988525
       24.720001     2289.300049       24.652706      825.330322     1012.706543
       24.740002     2199.600098       24.672691      773.091614     1013.421631
       24.760000     2110.199951       24.692675      725.520203     1014.133545
       24.780001     2080.199951       24.712660      683.891357     1014.842529
       24.799999     2003.300049       24.732643      648.118713     1015.548096
       24.820000     1888.000000       24.752628      617.563171     1016.250000
       24.840000     1847.699951       24.772615      591.468872     1016.948486
       24.859999     1800.699951       24.792599      569.130920     1017.643066
       24.879999     1719.500000       24.812584      549.931580     1018.333740
       24.900000     1656.599976       24.832569      533.370300     1019.020508
       24.920000     1632.900024       24.852554      519.040161     1019.702637
       24.940001     1543.500000       24.872540      506.614197     1020.380859
       24.959999     1555.599976       24.892523      495.830109     1021.054199
       24.980000     1520.900024       24.912508      486.473358     1021.723145
       25.000000     1499.599976       24.932493      478.371979     1022.387451
       25.020000     1486.599976       24.952478      471.384033     1023.046875
       25.040001     1520.000000       24.972466      465.390991     1023.701172
       25.059999     1486.199951       24.992449      460.296204     1024.350098
       25.080000     1460.800049       25.012434      456.014801     1024.994141
       25.100000     1445.699951       25.032419      452.477264     1025.632324
       25.120001     1459.900024       25.052404      449.624176     1026.265381
       25.140001     1394.199951       25.072390      447.404541     1026.892578
       25.160000     1436.400024       25.092373      445.776581     1027.513916
       25.180000     1482.000000       25.112358      444.705170     1028.129639
       25.200001     1452.199951       25.132343      444.162720     1028.739014
       25.220001     1462.800049       25.152330      447.146484     1029.342285
       25.240002     1415.000000       25.172316      447.615753     1029.939209
       25.260000     1442.800049       25.192299      448.573639     1030.530029
       25.280001     1434.199951       25.212284      450.022491     1031.114014
       25.299999     1456.000000       25.232267      451.972504     1031.691406
       25.320000     1444.300049       25.252253      454.445129     1032.261963
       25.340000     1443.099976       25.272238      457.471954     1032.825684
       25.359999     1414.500000       25.292221      461.097778     1033.382324
       25.379999     1479.000000       25.312206      465.383789     1033.932129
       25.400000     1503.199951       25.332193      470.408905     1034.474609
       25.420000     1469.500000       25.352179      476.272644     1035.009766
       25.440001     1493.199951       25.372164      483.101837     1035.537354
       25.459999     1544.000000       25.392147      491.054291     1036.057617
       25.480000     1605.199951       25.412132      500.329620     1036.569824
       25.500000     1606.199951       25.432117      511.173187     1037.074707
       25.520000     1658.300049       25.452103      523.891541     1037.571533
       25.540001     1676.300049       25.472088      538.865173     1038.060303
       25.559999     1660.099976       25.492071      556.562500     1038.541260
       25.580000     1754.099976       25.512058      577.563538     1039.013916
       25.600000     1702.300049       25.532043      602.546692     1039.478271
       25.620001     1785.000000       25.552029      632.285461     1039.934326
       25.640001     1822.199951       25.572014      667.546326     1040.382080
       25.660000     1916.699951       25.591997      709.134583     1040.821045
       25.680000     1960.099976       25.611982      756.212830     1041.251465
       25.700001     2043.000000       25.631968      807.070618     1041.673340
       25.720001     2100.500000       25.651953      856.777466     1042.086426
       25.740002     2079.500000       25.671938      897.109741     1042.490234
       25.760000     2129.399902       25.691923      919.007446     1042.885498
       25.780001     2036.099976       25.711908      917.825806     1043.271484
       25.799999     2110.300049       25.731892      896.782715     1043.648438
       25.820000     2044.800049       25.751877      863.702637     1044.016113
       25.840000     2013.500000       25.771862      824.562073     1044.374512
       25.859999     2043.900024       25.791845      789.311035     1044.723389
       25.879999     1965.000000       25.811831      758.169434     1045.062988
       25.900000     1878.199951       25.831816      731.914917     1045.393066
       25.920000     1785.699951       25.851803      710.442566     1045.713623
       25.940001     1729.099976       25.871790      693.309631     1046.024414
       25.959999     1699.500000       25.891773      679.995056     1046.325684
       25.980000     1644.300049       25.911758      670.008850     1046.616699
       26.000000     1585.500000       25.931744      662.943298     1046.898193
       26.020000     1636.699951       25.951729      658.473938     1047.169678
       26.040001     1613.199951       25.971714      656.355652     1047.431396
       26.059999     1591.099976       25.991697      656.416077     1047.682617
       26.080000     1541.599976       26.011683      658.547791     1047.924316
       26.100000     1561.199951       26.031668      662.703308     1048.155518
       26.120001     1574.400024       26.051655      668.892883     1048.376465
       26.140001     1591.699951       26.071640      677.183350     1048.587158
       26.160000     1605.500000       26.091623      687.701477     1048.787842
       26.180000     1586.699951       26.111609      700.642578     1048.978027
       26.200001     1595.199951       26.131594      716.273071     1049.157715
       26.220001     1603.599976       26.151579      734.945496     1049.327148
       26.240002     1615.599976       26.171564      757.113770     1049.485840
       26.260000     1645.099976       26.191547      783.349426     1049.634277
       26.280001     1688.000000       26.211533      814.378723     1049.771973
       26.299999     1678.199951       26.231520      851.104492     1049.898926
       26.320000     1760.699951       26.251505      894.640808     1050.015381
       26.340000     1871.400024       26.271490      946.559143     1050.121338
       26.359999     1909.500000       26.291473     1008.212585     1050.216309
       26.379999     1922.400024       26.311459     1081.877319     1050.300537
       26.400000     2065.100098       26.331444     1170.028809     1050.374268
       26.420000     2297.800049       26.351429     1275.467529     1050.437012
       26.440001     2356.500000       26.371414     1401.017578     1050.489014
       26.459999     2578.300049       26.391397     1548.727051     1050.530029
       26.480000     2672.199951       26.411385     1718.247925     1050.560303
       26.500000     2812.500000       26.431370     1903.607300     1050.579834
       26.520000     2952.800049       26.451355     2089.224121     1050.588135
       26.540001     3083.399902       26.471340     2247.571289     1050.585938
       26.559999     3116.199951       26.491325     2345.113037     1050.572510
       26.580000     3010.399902       26.511311     2359.044922     1050.548096
       26.600000     3145.899902       26.531296     2292.468506     1050.512939
       26.620001     3048.100098       26.551281     2171.162598     1050.466797
       26.640001     2919.600098       26.571266     2026.439453     1050.409668
       26.660000     2743.800049       26.591251     1881.989746     1050.341553
       26.680000     2717.899902       26.611237     1751.070435     1050.262207
       26.700001     2589.399902       26.631222     1639.227905     1050.172363
       26.720001     2423.600098       26.651207     1548.992065     1050.071289
       26.740002     2249.800049       26.671192     1476.377197     1049.959229
       26.760000     2182.800049       26.691175     1420.048340     1049.836182
       26.780001     2090.300049       26.711163     1375.631958     1049.702148
       26.799999     1998.900024       26.731146     1336.913818     1049.557129
       26.820000     1907.000000       26.751131     1296.577271     1049.401123
       26.840000     1790.199951       26.771118     1248.853271     1049.234375
       26.859999     1733.500000       26.791101     1192.369263     1049.056641
       26.879999     1727.599976       26.811087     1130.145386     1048.867920
       26.900000     1648.900024       26.831072     1066.901733     1048.668457
       26.920000     1568.099976       26.851057     1006.463196     1048.458252
       26.940001     1641.400024       26.871042      950.941711     1048.236572
       26.959999     1532.300049       26.891027      901.072449     1048.004639
       26.980000     1494.599976       26.911013      856.793152     1047.761963
       27.000000     1441.400024       26.931000      817.673584     1047.508057
       27.020000     1460.199951       26.950985      783.176880     1047.243652
       27.040001     1415.900024       26.970970      752.753662     1046.968506
       27.059999     1424.400024       26.990953      701.401611     1046.682617
       27.080000     1417.099976       27.010939      677.822632     1046.385986
       27.100000     1384.900024       27.030924      657.011719     1046.079102
       27.120001     1330.400024       27.050909      638.650757     1045.761230
       27.140001     1403.000000       27.070896      622.467712     1045.432861
       27.160000     1416.699951       27.090879      608.237732     1045.094238
       27.180000     1347.199951       27.110867      595.758911     1044.744873
       27.200001     1440.699951       27.130852      584.868713     1044.385010
       27.220001     1353.500000       27.150837      575.424011     1044.014893
       27.240002     1360.500000       27.170822      567.304688     1043.634521
       27.260000     1400.300049       27.190805      560.410522     1043.243652
       27.280001     1427.300049       27.210793      554.657043     1042.842773
       27.299999     1384.800049       27.230776      549.980103     1042.431641
       27.320000     1413.199951       27.250761      546.328674     1042.010254
       27.340000     1411.099976       27.270748      543.669006     1041.578613
       27.359999     1435.699951       27.290731      541.985046     1041.137207
       27.379999     1464.599976       27.310717      541.277161     1040.685547
       27.400000     1422.199951       27.330702      526.050110     1040.224365
       27.420000     1415.199951       27.350689      505.289856     1039.752930
       27.440001     1461.800049       27.370674      507.907684     1039.271973
       27.459999     1419.199951       27.390657      511.718079     1038.781006
       27.480000     1463.400024       27.410643      516.844360     1038.280762
       27.500000     1505.800049       27.430628      523.445251     1037.770752
       27.520000     1490.699951       27.450615      531.722961     1037.250977
       27.540001     1535.099976       27.470600      541.928162     1036.721680
       27.559999     1538.800049       27.490585      554.373291     1036.183105
       27.580000     1543.099976       27.510571      569.443604     1035.635498
       27.600000     1627.000000       27.530556      587.612732     1035.078125
       27.620001     1721.099976       27.550541      609.461121     1034.511963
       27.640001     1794.500000       27.570526      635.696411     1033.936279
       27.660000     1811.099976       27.590509      667.170227     1033.352295
       27.680000     1974.500000       27.610498      704.909363     1032.758545
       27.700001     1990.500000       27.630484      750.052490     1032.156250
       27.720001     2133.600098       27.650469      803.823547     1031.545166
       27.740002     2179.899902       27.670454      868.672668     1030.925537
       27.760000     2393.199951       27.690437      942.212341     1030.297119
       27.780001     2466.399902       27.710423     1024.652100     1029.659912
       27.799999     2646.800049       27.730408     1116.377930     1029.014648
       27.820000     2703.699951       27.750393     1199.255005     1028.360840
       27.840000     2810.899902       27.770378     1264.611816     1027.698730
       27.859999     2862.699951       27.790363     1298.688477     1027.028320
       27.879999     2912.300049       27.810349     1294.503784     1026.350098
       27.900000     2824.399902       27.830334     1255.957153     1025.663818
       27.920000     2791.800049       27.850321     1194.900513     1024.969482
       27.940001     2617.699951       27.870306     1124.124634     1024.267090
       27.959999     2529.899902       27.890289     1052.949341     1023.557373
       27.980000     2431.600098       27.910275      986.530945     1022.840088
       28.000000     2284.600098       27.930260      927.024048     1022.114990
       28.020000     2150.600098       27.950249      874.840088     1021.382324
       28.040001     2036.300049       27.970234      829.600891     1020.642578
       28.059999     1944.000000       27.990217      790.594543     1019.895752
       28.080000     1850.800049       28.010202      757.060852     1019.141846
       28.100000     1725.900024       28.030188      728.313477     1018.380615
       28.120001     1675.599976       28.050173      703.767639     1017.612305
       28.140001     1709.599976       28.070160      682.949036     1016.837402
       28.160000     1616.400024       28.090143      665.498352     1016.055908
       28.180000     1569.000000       28.110130      651.140991     1015.267822
       28.200001     1541.900024       28.130116      639.700684     1014.473145
       28.220001     1522.800049       28.150101      631.074890     1013.672119
       28.240002     1540.400024       28.170088      625.235718     1012.864746
       28.260000     1591.800049       28.190071      622.229187     1012.051514
       28.280001     1517.800049       28.210056      622.170715     1011.231934
       28.299999     1561.099976       28.230040      625.253784     1010.406494
       28.320000     1586.599976       28.250027      631.757324     1009.574951
       28.340000     1612.199951       28.270012      643.399658     1008.738281
       28.359999     1677.699951       28.289997      657.971802     1007.895752
       28.379999     1729.599976       28.309982      677.427124     1007.047607
       28.400000     1825.000000       28.329967      702.519043     1006.194336
       28.420000     1870.300049       28.349955      734.162170     1005.335693
       28.440001     1955.099976       28.369940      773.411316     1004.471680
       28.459999     2008.599976       28.389923      821.421021     1003.603271
       28.480000     2115.399902       28.409908      879.295593     1002.729492
       28.500000     2189.800049       28.429893      947.698730     1001.851074
       28.520000     2303.600098       28.449883     1026.173218     1000.967773
       28.540001     2486.800049       28.469868     1111.868042     1000.080566
       28.559999     2538.399902       28.489851     1198.098389      999.188721
       28.580000     2629.899902       28.509836     1273.480469      998.292480
       28.600000     2627.399902       28.529823     1323.790039      997.391846
       28.620001     2693.899902       28.549809     1337.728027      996.487305
       28.640001     2732.100098       28.569794     1313.244629      995.579102
       28.660000     2669.600098       28.589777     1258.356445      994.667236
       28.680000     2694.000000       28.609766     1187.816650      993.751221
       28.700001     2452.500000       28.629751     1109.941406      992.832031
       28.720001     2305.000000       28.649736     1032.860596      991.909180
       28.740002     2221.800049       28.669722      961.299316      990.983154
       28.760000     2147.300049       28.689705      896.753418      990.054199
       28.780001     2055.300049       28.709692      839.334045      989.122070
       28.799999     1824.000000       28.729675      788.556702      988.187012
       28.820000     1788.599976       28.749660      744.600159      987.249512
       28.840000     1710.300049       28.769648      697.892029      986.308838
       28.859999     1619.500000       28.789633      662.613708      985.365967
       28.879999     1604.000000       28.809618      631.158203      984.420654
       28.900000     1593.900024       28.829603      603.006165      983.473145
       28.920000     1526.000000       28.849588      577.725525      982.523438
       28.940001     1435.699951       28.869576      554.954346      981.571533
       28.959999     1418.099976       28.889559      534.400696      980.618408
       28.980000     1427.400024       28.909544      515.809814      979.663086
       29.000000     1389.800049       28.929533      498.973053      978.705811
       29.020000     1393.199951       28.949518      483.720795      977.747559
       29.040001     1351.099976       28.969503      469.899506      976.788086
       29.059999     1339.300049       28.989487      457.380981      975.827148
       29.080000     1304.000000       29.009474      446.048798      974.864990
       29.100000     1328.800049       29.029459      435.806732      973.902344
       29.120001     1289.000000       29.049444      426.565155      972.938477
       29.140001     1323.199951       29.069429      418.244507      971.974121
       29.160000     1317.099976       29.089417      410.772827      971.009033
       29.180000     1322.300049       29.109402      404.087311      970.043945
       29.200001     1350.400024       29.129387      398.129608      969.078125
       29.220001     1232.500000       29.149372      392.848450      968.112305
       29.240002     1252.400024       29.169359      388.198486      967.146240
       29.260000     1268.900024       29.189342      384.142120      966.180664
       29.280001     1303.800049       29.209328      380.645813      965.215088
       29.299999     1335.500000       29.229313      377.684570      964.250000
       29.320000     1290.800049       29.249300      375.239594      963.285400
       29.340000     1321.900024       29.269285      373.300293      962.321533
       29.359999     1275.800049       29.289268      371.863617      961.358154
       29.379999     1294.699951       29.309256      370.934692      960.395752
       29.400000     1301.500000       29.329241      370.528870      959.434326
       29.420000     1305.599976       29.349226      370.671295      958.474121
       29.440001     1292.699951       29.369213      371.398743      957.515137
       29.459999     1254.699951       29.389196      372.760315      956.557861
       29.480000     1304.800049       29.409184      374.821014      955.601562
       29.500000     1337.000000       29.429169      377.661377      954.647217
       29.520000     1351.099976       29.449156      381.383148      953.694580
       29.540001     1357.900024       29.469141      386.109680      952.744141
       29.559999     1336.599976       29.489124      391.992645      951.795410
       29.580000     1354.599976       29.509111      399.217896      950.849121
       29.600000     1354.599976       29.529097      408.004303      949.904785
       29.620001     1443.199951       29.549082      418.948608      948.963135
       29.640001     1453.400024       29.569071      431.685669      948.023926
       29.660000     1469.599976       29.589054      446.873444      947.087402
       29.680000     1487.000000       29.609039      464.843750      946.153809
       29.700001     1556.900024       29.629026      485.846588      945.222900
       29.720001     1566.500000       29.649012      509.900146      944.295166
       29.740002     1589.900024       29.668997      537.143677      943.370605
       29.760000     1698.599976       29.688982      565.061157      942.449463
       29.780001     1733.599976       29.708967      591.740051      941.531738
       29.799999     1735.000000       29.728952      613.547119      940.617432
       29.820000     1864.500000       29.748938      626.685303      939.706787
       29.840000     1745.500000       29.768925      628.891846      938.799805
       29.859999     1780.000000       29.788908      620.641418      937.896973
       29.879999     1718.400024       29.808893      604.507141      936.998047
       29.900000     1775.400024       29.828880      584.422913      936.103027
       29.920000     1712.000000       29.848866      563.133240      935.212646
       29.940001     1635.400024       29.868851      542.538757      934.326172
       29.959999     1629.300049       29.888838      523.625305      933.444580
       29.980000     1496.099976       29.908823      506.777435      932.567627
       30.000000     1566.300049       29.928808      492.033661      931.695068
       30.020000     1559.199951       29.948795      479.270844      930.827637
       30.040001     1490.900024       29.968781      468.306885      929.965332
       30.059999     1448.900024       29.988764      458.947144      929.107910
       30.080000     1454.500000       30.008751      451.008850      928.255127
       30.100000     1433.800049       30.028736      444.338837      927.408203
       30.120001     1386.900024       30.048723      438.806152      926.566406
       30.140001     1376.400024       30.068710      434.308105      925.730225
       30.160000     1331.900024       30.088694      430.766418      924.899902
       30.180000     1282.199951       30.108681      428.245514      924.074951
       30.200001     1360.699951       30.128666      426.464783      923.255859
       30.220001     1367.000000       30.148651      425.528961      922.442627
       30.240002     1301.400024       30.168638      425.439941      921.635742
       30.260000     1355.099976       30.188622      422.621552      920.834717
       30.280001     1388.000000       30.208609      424.320587      920.040283
       30.299999     1378.500000       30.228594      426.983765      919.251953
       30.320000     1410.500000       30.248579      430.690704      918.470215
       30.340000     1377.500000       30.268564      435.544800      917.694824
       30.359999     1420.099976       30.288549      441.674500      916.926270
       30.379999     1413.400024       30.308535      449.235413      916.164307
       30.400000     1487.599976       30.328520      458.411804      915.409180
       30.420000     1480.699951       30.348509      469.417267      914.660889
       30.440001     1489.500000       30.368494      482.481903      913.919922
       30.459999     1489.599976       30.388479      497.857330      913.186035
       30.480000     1625.000000       30.408464      517.289917      912.459229
       30.500000     1555.400024       30.428450      538.077881      911.739990
       30.520000     1538.300049       30.448437      562.113037      911.027832
       30.540001     1639.000000       30.468422      589.722961      910.323486
       30.559999     1665.199951       30.488405      621.665649      909.626709
       30.580000     1776.199951       30.508394      658.854797      908.937012
       30.600000     1867.300049       30.528379      702.282898      908.255615
       30.620001     1861.900024       30.548367      752.904419      907.582031
       30.640001     2001.000000       30.568352      811.323425      906.916504
       30.660000     2189.300049       30.588335      877.395081      906.258789
       30.680000     2245.300049       30.608322      949.561523      905.609131
       30.700001     2269.699951       30.628307     1023.902039      904.967773
       30.720001     2350.899902       30.648294     1093.519653      904.334473
       30.740002     2525.399902       30.668282     1148.966187      903.709717
       30.760000     2655.600098       30.688265     1180.873535      903.093506
       30.780001     2556.000000       30.708252     1184.029297      902.485352
       30.799999     2537.199951       30.728235     1159.923706      901.885986
       30.820000     2438.699951       30.748222     1115.541626      901.295410
       30.840000     2330.699951       30.768208     1059.691284      900.713135
       30.859999     2306.899902       30.788191      999.861145      900.140137
       30.879999     2193.199951       30.808180      941.019348      899.575684
       30.900000     2038.500000       30.828165      885.916443      899.020264
       30.920000     1934.900024       30.848152      835.692749      898.473633
       30.940001     1854.900024       30.868137      790.596375      897.936035
       30.959999     1781.099976       30.888121      750.397339      897.408203
       30.980000     1686.699951       30.908108      714.655029      896.888916
       31.000000     1613.599976       30.928093      682.895264      896.378906
       31.020000     1515.900024       30.948080      654.643066      895.878418
       31.040001     1391.000000       30.968067      630.073181      895.387207
       31.059999     1487.300049       30.988050      607.639709      894.905518
       31.080000     1367.900024       31.008038      587.619385      894.433105
       31.100000     1357.900024       31.028023      569.764526      893.970215
       31.120001     1292.300049       31.048010      553.864441      893.516846
       31.140001     1316.099976       31.067995      539.756042      893.073730
       31.160000     1292.300049       31.087980      527.307312      892.639648
       31.180000     1334.099976       31.107967      516.416565      892.215576
       31.200001     1259.099976       31.127953      507.013550      891.801270
       31.220001     1300.800049       31.147940      499.047455      891.396729
       31.240002     1243.599976       31.167925      492.493469      891.002197
       31.260000     1227.699951       31.187910      487.346222      890.617676
       31.280001     1262.900024       31.207895      483.622131      890.242920
       31.299999     1227.000000       31.227880      481.359131      889.878174
       31.320000     1273.400024       31.247866      480.618744      889.523682
       31.340000     1208.300049       31.267853      483.130249      889.179199
       31.359999     1237.800049       31.287838      485.763672      888.844971
       31.379999     1214.300049       31.307823      490.233490      888.520508
       31.400000     1210.699951       31.327810      496.762726      888.206543
       31.420000     1215.800049       31.347795      505.578888      887.902832
       31.440001     1280.599976       31.367783      516.960938      887.609375
       31.459999     1230.800049       31.387766      531.259277      887.326172
       31.480000     1215.900024       31.407755      548.808594      887.053223
       31.500000     1221.400024       31.427740      570.039978      886.791016
       31.520000     1234.599976       31.447725      595.366882      886.538574
       31.540001     1273.000000       31.467712      625.115112      886.297119
       31.559999     1303.599976       31.487696      659.348816      886.065918
       31.580000     1282.800049       31.507683      697.628052      885.844971
       31.600000     1343.699951       31.527668      738.562134      885.634766
       31.620001     1253.400024       31.547655      779.416992      885.435059
       31.640001     1318.000000       31.567642      812.661621      885.245605
       31.660000     1345.500000       31.587627      839.728943      885.067139
       31.680000     1342.099976       31.607613      853.005493      884.898926
       31.700001     1338.099976       31.627600      850.867004      884.740967
       31.720001     1396.400024       31.647585      835.090027      884.593994
       31.740002     1398.800049       31.667572      809.744873      884.457764
       31.760000     1375.900024       31.687555      779.355286      884.331787
       31.780001     1343.199951       31.707544      747.563782      884.216797
       31.799999     1358.800049       31.727528      716.792419      884.112061
       31.820000     1369.500000       31.747515      688.355042      884.017822
       31.840000     1340.300049       31.767500      664.067383      883.934814
       31.859999     1246.400024       31.787483      642.025818      883.862061
       31.879999     1294.099976       31.807470      622.705505      883.799805
       31.900000     1251.199951       31.827456      606.323059      883.748291
       31.920000     1300.000000       31.847445      592.728577      883.707764
       31.940001     1276.400024       31.867430      581.804138      883.677490
       31.959999     1299.000000       31.887415      573.465576      883.657959
       31.980000     1315.900024       31.907400      567.682251      883.648926
       32.000000     1312.300049       31.927387      564.479126      883.650391
       32.020000     1282.199951       31.947372      563.940247      883.662842
       32.040001     1350.800049       31.967360      566.210999      883.685547
       32.060001     1327.500000       31.987347      571.502258      883.719238
       32.080002     1376.800049       32.007332      580.093811      883.763184
       32.099998     1384.099976       32.027317      592.341309      883.817871
       32.119999     1368.099976       32.047302      608.677490      883.883057
       32.139999     1457.300049       32.067291      629.614014      883.958740
       32.160000     1547.300049       32.087276      656.188232      884.044922
       32.180000     1565.099976       32.107265      688.063110      884.141602
       32.200001     1647.500000       32.127251      726.152466      884.248779
       32.220001     1701.300049       32.147236      770.733704      884.366455
       32.240002     1696.699951       32.167221      821.474304      884.494385
       32.260002     1737.300049       32.187210      877.696289      884.632812
       32.280003     1825.000000       32.207195      934.921692      884.781738
       32.299999     1904.300049       32.227177      988.733032      884.940674
       32.320000     1938.300049       32.247166     1032.305176      885.110352
       32.340000     1921.099976       32.267151     1058.684204      885.290039
       32.360001     1892.000000       32.287136     1063.508301      885.480225
       32.380001     2095.000000       32.307121     1046.884888      885.680420
       32.400002     2092.800049       32.327110     1013.059814      885.891113
       32.420002     2084.199951       32.347095      968.251709      886.111816
       32.440002     2052.800049       32.367085      918.315613      886.342529
       32.460003     2014.699951       32.387070      867.614685      886.583496
       32.480003     1864.000000       32.407059      818.803162      886.834473
       32.500000     1849.699951       32.427040      773.276733      887.095459
       32.520000     1774.900024       32.447025      731.525452      887.366455
       32.540001     1687.300049       32.467010      693.584595      887.647461
       32.560001     1642.000000       32.487000      659.225159      887.938232
       32.580002     1562.300049       32.506985      628.135742      888.238770
       32.599998     1543.800049       32.526966      599.969116      888.549072
       32.619999     1504.599976       32.546955      574.382446      888.869385
       32.639999     1470.000000       32.566940      551.985229      889.199463
       32.660000     1451.300049       32.586926      528.038879      889.538818
       32.680000     1385.300049       32.606911      508.621704      889.887939
       32.700001     1358.500000       32.626900      480.191040      890.246826
       32.720001     1355.300049       32.646889      463.900055      890.614990
       32.740002     1338.099976       32.666874      448.935455      890.992920
       32.760002     1352.400024       32.686859      435.176666      891.379883
       32.780003     1341.900024       32.706848      422.523773      891.776611
       32.799999     1377.900024       32.726830      410.900818      892.182129
       32.820000     1303.900024       32.746815      400.232697      892.597168
       32.840000     1344.400024       32.766804      390.462463      893.021240
       32.860001     1311.500000       32.786789      381.547089      893.454590
       32.880001     1298.900024       32.806774      373.447906      893.896973
       32.900002     1281.400024       32.826759      366.134796      894.348145
       32.920002     1180.599976       32.846748      359.585358      894.808350
       32.940002     1261.699951       32.866734      355.272705      895.277588
       32.960003     1323.199951       32.886719      350.223419      895.755371
       32.980003     1308.800049       32.906708      345.920135      896.242188
       33.000000     1311.000000       32.926693      339.958221      896.737549
       33.020000     1313.300049       32.946678      338.665802      897.241211
       33.040001     1259.300049       32.966663      336.713104      897.753662
       33.060001     1281.099976       32.986652      335.605988      898.274658
       33.080002     1301.400024       33.006638      335.398560      898.803955
       33.099998     1334.699951       33.026619      336.158905      899.341553
       33.119999     1328.599976       33.046608      337.973236      899.887207
       33.139999     1310.699951       33.066593      340.946350      900.441162
       33.160000     1361.500000       33.086578      345.206573      901.003418
       33.180000     1313.199951       33.106564      350.906891      901.573486
       33.200001     1389.400024       33.126553      358.228882      902.151611
       33.220001     1307.800049       33.146538      367.376282      902.737549
       33.240002     1346.300049       33.166523      378.578674      903.331299
       33.260002     1408.599976       33.186512      392.074341      903.932861
       33.280003     1425.699951       33.206497      408.068787      904.541992
       33.299999     1498.900024       33.226482      426.690491      905.158447
       33.320000     1512.900024       33.246471      447.879028      905.782715
       33.340000     1564.800049       33.266457      471.207428      906.414062
       33.360001     1628.400024       33.286442      495.692749      907.052734
       33.380001     1605.699951       33.306427      519.591919      907.698975
       33.400002     1678.099976       33.326416      540.411072      908.352295
       33.420002     1587.699951       33.346401      556.313599      909.012207
       33.440002     1668.900024       33.366386      562.990784      909.679443
       33.460003     1679.900024       33.386375      560.585144      910.353516
       33.480003     1621.000000       33.406361      549.989990      911.034424
       33.500000     1657.800049       33.426342      533.337708      911.721924
       33.520000     1658.400024       33.446331      513.087219      912.416016
       33.540001     1551.300049       33.466316      491.366730      913.116699
       33.560001     1541.300049       33.486301      469.664215      913.823975
       33.580002     1544.099976       33.506294      448.869232      914.537598
       33.599998     1498.699951       33.526276      429.455475      915.257324
       33.619999     1374.599976       33.546261      411.577209      915.983154
       33.639999     1359.199951       33.566250      395.241608      916.715332
       33.660000     1316.699951       33.586235      380.377136      917.453369
       33.680000     1316.800049       33.606220      366.866486      918.197266
       33.700001     1297.599976       33.626205      355.106110      918.946533
       33.720001     1280.800049       33.646194      344.200745      919.702393
       33.740002     1288.699951       33.666180      334.043152      920.463135
       33.760002     1306.699951       33.686165      324.801941      921.229492
       33.780003     1245.000000       33.706154      316.399811      922.001709
       33.799999     1261.800049       33.726135      308.779846      922.778809
       33.820000     1237.500000       33.746120      301.889557      923.561279
       33.840000     1229.300049       33.766109      295.693268      924.348877
       33.860001     1221.400024       33.786098      290.167145      925.141846
       33.880001     1234.099976       33.806084      285.295410      925.939209
       33.900002     1183.599976       33.826073      281.065430      926.741699
       33.920002     1292.500000       33.846058      277.470215      927.548828
       33.940002     1252.300049       33.866043      274.495483      928.360596
       33.960003     1328.400024       33.886032      272.111664      929.177002
       33.980003     1198.500000       33.906017      270.259857      929.997559
       34.000000     1277.599976       33.925999      268.830658      930.822510
       34.020000     1285.599976       33.945988      267.649323      931.652100
       34.040001     1304.300049       33.965973      266.482361      932.485352
       34.060001     1287.800049       33.985958      265.074554      933.322998
       34.080002     1300.599976       34.005947      263.225922      934.164307
       34.099998     1299.400024       34.025928      260.867371      935.009277
       34.119999     1334.300049       34.045918      258.077850      935.858643
       34.139999     1252.199951       34.065907      255.041779      936.711426
       34.160000     1268.199951       34.085892      251.966156      937.567383
       34.180000     1380.800049       34.105877      249.409485      938.427002
       34.200001     1283.900024       34.125866      246.668854      939.289795
       34.220001     1195.800049       34.145851      244.143906      940.156006
       34.240002     1216.599976       34.165836      241.762299      941.025146
       34.260002     1214.900024       34.185825      239.400665      941.897705
       34.280003     1223.199951       34.205811      236.927643      942.772705
       34.299999     1301.400024       34.225792      234.252853      943.650635
       34.320000     1204.400024       34.245781      231.359238      944.531494
       34.340000     1235.599976       34.265766      221.381958      945.414551
       34.360001     1229.699951       34.285751      218.289032      946.300293
       34.380001     1153.300049       34.305740      215.226990      947.188721
       34.400002     1163.900024       34.325729      212.271454      948.079346
       34.420002     1177.900024       34.345715      209.470367      948.971924
       34.440002     1180.599976       34.365704      207.463394      949.866943
       34.460003     1162.800049       34.385689      205.026596      950.763672
       34.480003     1168.400024       34.405678      202.772064      951.662354
       34.500000     1169.500000       34.425659      200.693680      952.562500
       34.520000     1136.900024       34.445644      198.779800      953.464355
       34.540001     1126.500000       34.465633      197.466583      954.368408
       34.560001     1078.000000       34.485619      195.854797      955.273438
       34.580002     1164.500000       34.505604      194.375992      956.179932
       34.599998     1117.699951       34.525589      193.024551      957.087402
       34.619999     1144.900024       34.545574      191.793884      957.996338
       34.639999     1086.199951       34.565559      190.678513      958.906250
       34.660000     1131.199951       34.585548      189.673752      959.817139
       34.680000     1128.099976       34.605537      188.776566      960.729004
       34.700001     1138.500000       34.625523      187.984909      961.641602
       34.720001     1090.099976       34.645512      187.296997      962.554688
       34.740002     1158.800049       34.665497      186.712921      963.468506
       34.760002     1046.300049       34.685486      186.233154      964.382568
       34.780003     1176.699951       34.705471      185.859604      965.296875
       34.799999     1165.699951       34.725452      185.595200      966.211426
       34.820000     1101.800049       34.745441      185.443726      967.126221
       34.840000     1142.500000       34.765427      185.410904      968.041260
       34.860001     1152.900024       34.785412      185.503510      968.955811
       34.880001     1167.000000       34.805401      185.729858      969.870605
       34.900002     1150.000000       34.825386      186.174576      970.785156
       34.920002     1137.500000       34.845371      186.697861      971.698730
       34.940002     1166.000000       34.865364      187.385788      972.612793
       34.960003     1127.800049       34.885349      188.246246      973.525635
       34.980003     1086.599976       34.905338      189.283020      974.438232
       35.000000     1142.500000       34.925320      190.488541      975.349365
       35.020000     1188.300049       34.945305      191.837982      976.260010
       35.040001     1178.099976       34.965294      193.278671      977.169922
       35.060001     1159.099976       34.985279      194.723251      978.078613
       35.080002     1129.599976       35.005264      196.053497      978.986084
       35.099998     1127.500000       35.025249      197.139633      979.892334
       35.119999     1165.500000       35.045235      197.878098      980.797119
       35.139999     1094.699951       35.065224      198.230133      981.700928
       35.160000     1184.099976       35.085209      198.753235      982.602539
       35.180000     1171.500000       35.105194      198.603424      983.502930
       35.200001     1119.199951       35.125183      198.245941      984.401611
       35.220001     1188.199951       35.145172      197.886948      985.298584
       35.240002     1243.500000       35.165161      197.620499      986.193604
       35.260002     1238.900024       35.185146      197.815689      987.086670
       35.280003     1174.000000       35.205132      197.437103      987.977295
       35.299999     1200.199951       35.225117      197.789352      988.865967
       35.320000     1199.099976       35.245102      191.241089      989.752197
       35.340000     1184.800049       35.265087      192.194687      990.636230
       35.360001     1172.599976       35.285076      193.477737      991.517822
       35.380001     1198.099976       35.305061      195.121582      992.396973
       35.400002     1186.099976       35.325050      197.164017      993.273438
       35.420002     1129.900024       35.345036      199.648087      994.146973
       35.440002     1151.500000       35.365021      202.625626      995.017822
       35.460003     1151.300049       35.385010      206.157364      995.885742
       35.480003     1232.000000       35.404999      210.311798      996.750977
       35.500000     1185.500000       35.424984      215.165298      997.612549
       35.520000     1238.199951       35.444969      220.801773      998.471436
       35.540001     1223.800049       35.464954      227.305817      999.326904
       35.560001     1249.300049       35.484943      234.753906     1000.179199
       35.580002     1276.400024       35.504929      243.190353     1001.027832
       35.599998     1322.900024       35.524914      252.604462     1001.873291
       35.619999     1305.599976       35.544899      262.950836     1002.714844
       35.639999     1297.900024       35.564884      273.800323     1003.552979
       35.660000     1331.199951       35.584873      284.714294     1004.387451
       35.680000     1289.099976       35.604858      294.922180     1005.217773
       35.700001     1333.699951       35.624847      303.476929     1006.044922
       35.720001     1347.300049       35.644833      309.438171     1006.867432
       35.740002     1421.099976       35.664822      312.170898     1007.686279
       35.760002     1395.500000       35.684811      311.556152     1008.500977
       35.780003     1389.800049       35.704796      308.011566     1009.311279
       35.799999     1396.199951       35.724781      302.294006     1010.117432
       35.820000     1334.000000       35.744766      295.238647     1010.919189
       35.840000     1313.300049       35.764751      287.567230     1011.716553
       35.860001     1262.099976       35.784740      280.244415     1012.509521
       35.880001     1293.800049       35.804726      272.770966     1013.297607
       35.900002     1233.400024       35.824715      265.708191     1014.081543
       35.920002     1290.800049       35.844700      259.179230     1014.860596
       35.940002     1282.599976       35.864689      253.206314     1015.634766
       35.960003     1269.699951       35.884674      247.935913     1016.404053
       35.980003     1231.400024       35.904659      243.023880     1017.168457
       36.000000     1223.900024       35.924648      238.586044     1017.927979
       36.020000     1244.000000       35.944633      234.582855     1018.682617
       36.040001     1213.000000       35.964622      230.973145     1019.432129
       36.060001     1233.699951       35.984608      227.721970     1020.176270
       36.080002     1250.500000       36.004593      224.795746     1020.915039
       36.099998     1203.599976       36.024578      222.165665     1021.648682
       36.119999     1202.599976       36.044563      219.806519     1022.377197
       36.139999     1155.800049       36.064552      217.696548     1023.100098
       36.160000     1149.199951       36.084538      215.817398     1023.817383
       36.180000     1280.800049       36.104527      214.152206     1024.529541
       36.200001     1198.300049       36.124512      212.687683     1025.235840
       36.220001     1173.300049       36.144497      211.411133     1025.936279
       36.240002     1131.400024       36.164486      210.311661     1026.631348
       36.260002     1169.199951       36.184475      209.379852     1027.320801
       36.280003     1190.900024       36.204464      208.607452     1028.004150
       36.299999     1154.599976       36.224445      208.101151     1028.681396
       36.320000     1115.599976       36.244434      207.624939     1029.353271
       36.340000     1131.599976       36.264420      207.286774     1030.018555
       36.360001     1158.400024       36.284409      207.080536     1030.678467
       36.380001     1145.400024       36.304394      207.000275     1031.331787
       36.400002     1124.400024       36.324379      207.040771     1031.979004
       36.420002     1182.699951       36.344368      207.196686     1032.620605
       36.440002     1197.699951       36.364353      207.463181     1033.255371
       36.460003     1131.000000       36.384342      207.835800     1033.884277
       36.480003     1119.900024       36.404327      208.310120     1034.506592
       36.500000     1133.500000       36.424313      208.882187     1035.122559
       36.520000     1122.900024       36.444302      209.549072     1035.732422
       36.540001     1111.599976       36.464287      210.357971     1036.335449
       36.560001     1132.400024       36.484276      211.207642     1036.932373
       36.580002     1116.599976       36.504261      212.143631     1037.522461
       36.599998     1100.900024       36.524246      213.167130     1038.106201
       36.619999     1178.500000       36.544231      214.278915     1038.683105
       36.639999     1135.199951       36.564220      215.480957     1039.253662
       36.660000     1199.500000       36.584206      216.775955     1039.817383
       36.680000     1153.400024       36.604195      218.169205     1040.374268
       36.700001     1133.800049       36.624180      219.666901     1040.924561
       36.720001     1143.699951       36.644165      221.278061     1041.468018
       36.740002     1077.300049       36.664154      223.014282     1042.004883
       36.760002     1167.000000       36.684139      224.888382     1042.534668
       36.780003     1135.900024       36.704132      226.918564     1043.057617
       36.799999     1163.300049       36.724113      229.122818     1043.573486
       36.820000     1198.000000       36.744102      231.527084     1044.082764
       36.840000     1122.800049       36.764088      234.157990     1044.584961
       36.860001     1181.800049       36.784077      234.515686     1045.080078
       36.880001     1147.000000       36.804062      237.711823     1045.568115
       36.900002     1195.599976       36.824051      241.249283     1046.049316
       36.920002     1158.000000       36.844036      245.176392     1046.523193
       36.940002     1138.800049       36.864025      249.552231     1046.990234
       36.960003     1193.900024       36.884010      254.449097     1047.449951
       36.980003     1221.199951       36.903996      259.925018     1047.902832
       37.000000     1278.900024       36.923981      266.074066     1048.348389
       37.020000     1286.300049       36.943966      272.992767     1048.786621
       37.040001     1222.500000       36.963959      280.793976     1049.218018
       37.060001     1203.199951       36.983944      289.595428     1049.641846
       37.080002     1178.199951       37.003933      299.539490     1050.058594
       37.099998     1230.699951       37.023914      310.771210     1050.468018
       37.119999     1223.599976       37.043903      323.461670     1050.870117
       37.139999     1250.199951       37.063889      337.770386     1051.265137
       37.160000     1214.800049       37.083878      353.862274     1051.652832
       37.180000     1285.900024       37.103863      371.862152     1052.033203
       37.200001     1257.900024       37.123852      391.864868     1052.406494
       37.220001     1389.500000       37.143837      413.801666     1052.772217
       37.240002     1401.500000       37.163826      437.519379     1053.130615
       37.260002     1498.800049       37.183811      462.655670     1053.481934
       37.280003     1524.900024       37.203804      488.869629     1053.825684
       37.299999     1481.300049       37.223785      515.271790     1054.161865
       37.320000     1526.900024       37.243771      541.602295     1054.490967
       37.340000     1566.300049       37.263760      567.724854     1054.812744
       37.360001     1589.900024       37.283745      593.832153     1055.127197
       37.380001     1573.599976       37.303734      620.327576     1055.434326
       37.400002     1597.800049       37.323719      647.487610     1055.733887
       37.420002     1690.800049       37.343708      675.168213     1056.026367
       37.440002     1764.500000       37.363693      702.498535     1056.311035
       37.460003     1856.699951       37.383682      727.829163     1056.588867
       37.480003     1842.000000       37.403667      748.850159     1056.858887
       37.500000     1850.500000       37.423653      763.115723     1057.121826
       37.520000     1898.900024       37.443638      768.730530     1057.377197
       37.540001     1946.099976       37.463631      764.982117     1057.625488
       37.560001     1862.099976       37.483616      752.550232     1057.866211
       37.580002     1865.400024       37.503605      733.176758     1058.099854
       37.599998     1836.099976       37.523586      709.289795     1058.325928
       37.619999     1824.099976       37.543575      682.597595     1058.544678
       37.639999     1720.500000       37.563560      654.978577     1058.756348
       37.660000     1669.599976       37.583549      627.654541     1058.960449
       37.680000     1646.699951       37.603535      601.399109     1059.157471
       37.700001     1606.800049       37.623524      576.629028     1059.347168
       37.720001     1629.900024       37.643509      553.549622     1059.529297
       37.740002     1592.599976       37.663498      532.201721     1059.704590
       37.760002     1433.599976       37.683483      512.558289     1059.872559
       37.780003     1487.199951       37.703476      494.395935     1060.033203
       37.799999     1425.699951       37.723457      477.900543     1060.186768
       37.820000     1323.199951       37.743446      462.820282     1060.333008
       37.840000     1377.199951       37.763432      449.450012     1060.471924
       37.860001     1387.699951       37.783421      436.947601     1060.604004
       37.880001     1354.099976       37.803406      425.603424     1060.728760
       37.900002     1413.300049       37.823395      415.365356     1060.846680
       37.920002     1398.900024       37.843380      406.191528     1060.957275
       37.940002     1378.400024       37.863369      398.056152     1061.060791
       37.960003     1429.099976       37.883354      390.924469     1061.157227
       37.980003     1428.000000       37.903343      384.797821     1061.246582
       38.000000     1475.300049       37.923325      379.685272     1061.328857
       38.020000     1425.500000       37.943314      375.600067     1061.404297
       38.040001     1431.300049       37.963303      372.572296     1061.472900
       38.060001     1458.300049       37.983292      370.636902     1061.534424
       38.080002     1525.000000       38.003277      368.858002     1061.589111
       38.099998     1499.199951       38.023262      369.221497     1061.636719
       38.119999     1531.099976       38.043247      364.473145     1061.677734
       38.139999     1687.500000       38.063236      367.208832     1061.711670
       38.160000     1715.000000       38.083221      371.033203     1061.739014
       38.180000     1806.300049       38.103210      375.772278     1061.759521
       38.200001     1861.199951       38.123196      381.111694     1061.773438
       38.220001     1902.500000       38.143185      386.579224     1061.780273
       38.240002     1925.000000       38.163174      391.551025     1061.780762
       38.260002     2007.699951       38.183159      395.332825     1061.774658
       38.280003     2142.600098       38.203152      397.314240     1061.761719
       38.299999     2038.500000       38.223133      397.129120     1061.742432
       38.320000     2134.500000       38.243122      394.769257     1061.716309
       38.340000     2146.000000       38.263107      390.565643     1061.684082
       38.360001     1986.000000       38.283096      385.061584     1061.645020
       38.380001     2005.500000       38.303082      378.866943     1061.599609
       38.400002     2056.199951       38.323071      372.530060     1061.547852
       38.420002     1870.599976       38.343056      366.493286     1061.489746
       38.440002     1840.900024       38.363045      361.076141     1061.425537
       38.460003     1782.099976       38.383030      356.738403     1061.354492
       38.480003     1794.699951       38.403019      353.173065     1061.277588
       38.500000     1630.599976       38.423000      350.703735     1061.194580
       38.520000     1591.699951       38.442993      349.423035     1061.105225
       38.540001     1598.300049       38.462982      349.570923     1061.009766
       38.560001     1561.400024       38.482967      350.900269     1060.908203
       38.580002     1512.300049       38.502956      353.653992     1060.800537
       38.599998     1505.000000       38.522938      357.925293     1060.687012
       38.619999     1453.400024       38.542927      363.820190     1060.567627
       38.639999     1449.800049       38.562912      371.443909     1060.442139
       38.660000     1457.099976       38.582901      380.902435     1060.310791
       38.680000     1450.599976       38.602886      392.270599     1060.173584
       38.700001     1471.699951       38.622875      405.577301     1060.030762
       38.720001     1465.500000       38.642860      420.743622     1059.882080
       38.740002     1502.099976       38.662849      437.538269     1059.727783
       38.760002     1487.000000       38.682835      455.486481     1059.567627
       38.780003     1559.599976       38.702827      473.833679     1059.402100
       38.799999     1528.400024       38.722813      491.497192     1059.230957
       38.820000     1569.500000       38.742798      507.203857     1059.054199
       38.840000     1600.500000       38.762787      519.688416     1058.872070
       38.860001     1606.099976       38.782772      528.052490     1058.684570
       38.880001     1628.599976       38.802761      531.839355     1058.491699
       38.900002     1630.500000       38.822746      531.390686     1058.293457
       38.920002     1709.300049       38.842735      527.486145     1058.089844
       38.940002     1722.300049       38.862720      521.094666     1057.881348
       38.960003     1681.400024       38.882710      513.080994     1057.667236
       38.980003     1712.900024       38.902699      504.035767     1057.448486
       39.000000     1717.900024       38.922680      494.229645     1057.224365
       39.020000     1749.099976       38.942673      483.668732     1056.995117
       39.040001     1750.199951       38.962658      472.262909     1056.761230
       39.060001     1723.300049       38.982647      459.941895     1056.521973
       39.080002     1666.699951       39.002632      446.893463     1056.278320
       39.099998     1666.199951       39.022617      433.101379     1056.029541
       39.119999     1621.900024       39.042603      418.985870     1055.776123
       39.139999     1612.800049       39.062592      404.864838     1055.517822
       39.160000     1601.300049       39.082581      391.016235     1055.255371
       39.180000     1555.800049       39.102566      377.644409     1054.987793
       39.200001     1449.000000       39.122555      364.872162     1054.715820
       39.220001     1461.900024       39.142540      352.769501     1054.439453
       39.240002     1406.599976       39.162529      341.352692     1054.158447
       39.260002     1374.000000       39.182518      330.615234     1053.873291
       39.280003     1367.000000       39.202507      320.529907     1053.583252
       39.299999     1324.000000       39.222492      309.490753     1053.289307
       39.320000     1309.500000       39.242477      297.872620     1052.991211
       39.340000     1281.599976       39.262466      289.528778     1052.688965
       39.360001     1206.699951       39.282452      281.683258     1052.382324
       39.380001     1195.400024       39.302441      274.296783     1052.071777
       39.400002     1179.699951       39.322430      267.338104     1051.757080
       39.420002     1201.400024       39.342415      260.778503     1051.438477
       39.440002     1195.800049       39.362404      254.588547     1051.115967
       39.460003     1138.099976       39.382389      248.793961     1050.789551
       39.480003     1164.400024       39.402378      243.276672     1050.459473
       39.500000     1210.599976       39.422363      238.066910     1050.125488
       39.520000     1178.900024       39.442352      233.145706     1049.788086
       39.540001     1113.900024       39.462341      228.498734     1049.446533
       39.560001     1149.800049       39.482327      224.112869     1049.101807
       39.580002     1187.900024       39.502316      219.974258     1048.753174
       39.599998     1182.599976       39.522297      216.073944     1048.401611
       39.619999     1194.800049       39.542286      212.398712     1048.046143
       39.639999     1134.699951       39.562275      208.940842     1047.687500
       39.660000     1126.500000       39.582260      205.692581     1047.325684
       39.680000     1089.400024       39.602249      202.773743     1046.960449
       39.700001     1207.000000       39.622234      199.921249     1046.591797
       39.720001     1201.400024       39.642223      197.256287     1046.220459
       39.740002     1130.900024       39.662216      194.773727     1045.845459
       39.760002     1062.199951       39.682201      192.489761     1045.467773
       39.780003     1158.199951       39.702190      190.359604     1045.087158
       39.799999     1178.199951       39.722172      188.400894     1044.703369
       39.820000     1153.300049       39.742161      186.609558     1044.316895
       39.840000     1147.699951       39.762146      184.985123     1043.927490
       39.860001     1172.599976       39.782135      183.526321     1043.535400
       39.880001     1157.699951       39.802124      182.233688     1043.140381
       39.900002     1171.599976       39.822109      181.109055     1042.743164
       39.920002     1169.599976       39.842098      180.154465     1042.342773
       39.940002     1099.199951       39.862087      179.374115     1041.940186
       39.960003     1120.000000       39.882072      178.773468     1041.534912
       39.980003     1096.000000       39.902065      178.359207     1041.127197
       40.000000     1143.500000       39.922047      178.140503     1040.717285
       40.020000     1148.400024       39.942036      178.127274     1040.304688
       40.040001     1142.599976       39.962025      178.514343     1039.890137
       40.060001     1143.300049       39.982010      178.952606     1039.473145
       40.080002     1196.400024       40.001999      179.640427     1039.053955
       40.099998     1166.199951       40.021980      180.595627     1038.633057
       40.119999     1191.800049       40.041969      181.838318     1038.209473
       40.139999     1186.099976       40.061958      183.387833     1037.784180
       40.160000     1201.800049       40.081944      185.261536     1037.356934
       40.180000     1207.800049       40.101933      187.344528     1036.927734
       40.200001     1212.300049       40.121922      189.897766     1036.496338
       40.220001     1235.199951       40.141911      192.781036     1036.063477
       40.240002     1239.500000       40.161900      189.532959     1035.628662
       40.260002     1275.599976       40.181885      192.969604     1035.192139
       40.280003     1235.500000       40.201874      196.551086     1034.754150
       40.299999     1237.500000       40.221859      200.165955     1034.314453
       40.320000     1258.199951       40.241844      203.947815     1033.873047
       40.340000     1323.500000       40.261833      207.304367     1033.430176
       40.360001     1299.400024       40.281818      210.428680     1032.985840
       40.380001     1350.000000       40.301807      213.317520     1032.540283
       40.400002     1433.800049       40.321796      215.994385     1032.093018
       40.420002     1370.900024       40.341782      218.477188     1031.644531
       40.440002     1399.199951       40.361774      220.744034     1031.194824
       40.460003     1503.099976       40.381763      222.706223     1030.743896
       40.480003     1499.800049       40.401749      224.204773     1030.291748
       40.500000     1569.400024       40.421734      225.080734     1029.838379
       40.520000     1522.500000       40.441719      225.165070     1029.384033
       40.540001     1510.300049       40.461708      224.372116     1028.928467
       40.560001     1533.300049       40.481697      222.720123     1028.472168
       40.580002     1502.300049       40.501682      220.325150     1028.014648
       40.599998     1502.300049       40.521667      217.365082     1027.556396
       40.619999     1504.300049       40.541656      214.035614     1027.097168
       40.639999     1450.300049       40.561642      210.517944     1026.637207
       40.660000     1461.699951       40.581631      206.955551     1026.176514
       40.680000     1530.300049       40.601624      203.453262     1025.714844
       40.700001     1370.300049       40.621609      200.082825     1025.252686
       40.720001     1360.199951       40.641598      196.883652     1024.790039
       40.740002     1298.199951       40.661587      193.878021     1024.326416
       40.760002     1274.599976       40.681572      191.074844     1023.862549
       40.780003     1263.400024       40.701561      188.472473     1023.397705
       40.799999     1225.400024       40.721542      186.067551     1022.933105
       40.820000     1247.800049       40.741531      184.028793     1022.467529
       40.840000     1149.000000       40.761520      182.070648     1022.001709
       40.860001     1170.699951       40.781506      180.208450     1021.535400
       40.880001     1247.900024       40.801495      178.511932     1021.068848
       40.900002     1192.099976       40.821487      177.192413     1020.602051
       40.920002     1138.800049       40.841473      175.812454     1020.135010
       40.940002     1153.099976       40.861462      174.585098     1019.667725
       40.960003     1174.400024       40.881451      173.509491     1019.200439
       40.980003     1193.400024       40.901436      172.585541     1018.732910
       41.000000     1185.500000       40.921421      171.814575     1018.265137
       41.020000     1103.800049       40.941410      171.198898     1017.797607
       41.040001     1163.300049       40.961395      170.741684     1017.329834
       41.060001     1187.400024       40.981384      170.445602     1016.862305
       41.080002     1182.699951       41.001373      170.312469     1016.394531
       41.099998     1216.300049       41.021355      170.341675     1015.927246
       41.119999     1210.099976       41.041344      170.527771     1015.459961
       41.139999     1187.199951       41.061337      170.859406     1014.992432
       41.160000     1194.900024       41.081322      171.316284     1014.525391
       41.180000     1176.400024       41.101311      171.869980     1014.058594
       41.200001     1285.699951       41.121300      172.485062     1013.592041
       41.220001     1355.000000       41.141285      173.125122     1013.125977
       41.240002     1261.699951       41.161274      173.761795     1012.659912
       41.260002     1296.300049       41.181263      174.383789     1012.194092
       41.280003     1239.599976       41.201248      175.001678     1011.729004
       41.299999     1261.699951       41.221233      175.648224     1011.264160
       41.320000     1203.000000       41.241222      176.372559     1010.799805
       41.340000     1250.099976       41.261208      177.231155     1010.335938
       41.360001     1253.300049       41.281200      178.282501     1009.872559
       41.380001     1254.599976       41.301189      179.580917     1009.409424
       41.400002     1238.699951       41.321175      181.177292     1008.947510
       41.420002     1187.599976       41.341164      183.119827     1008.485596
       41.440002     1216.599976       41.361153      185.453430     1008.024414
       41.460003     1251.500000       41.381138      188.223007     1007.563965
       41.480003     1160.300049       41.401127      191.475723     1007.104248
       41.500000     1200.199951       41.421112      195.257767     1006.645020
       41.520000     1226.699951       41.441097      199.619019     1006.186768
       41.540001     1171.800049       41.461086      204.609283     1005.729004
       41.560001     1177.900024       41.481075      210.273361     1005.272217
       41.580002     1216.599976       41.501064      216.648605     1004.815918
       41.599998     1247.699951       41.521049      223.752686     1004.360840
       41.619999     1158.300049       41.541039      231.576385     1003.906006
       41.639999     1160.599976       41.561028      240.057159     1003.452393
       41.660000     1275.599976       41.581013      246.047470     1002.999756
       41.680000     1188.199951       41.601002      255.352020     1002.547852
       41.700001     1314.099976       41.620991      264.603119     1002.096680
       41.720001     1266.199951       41.640976      273.340088     1001.646484
       41.740002     1295.099976       41.660965      281.029877     1001.197510
       41.760002     1273.699951       41.680954      287.133759     1000.749268
       41.780003     1271.099976       41.700939      291.219391     1000.302246
       41.799999     1379.599976       41.720924      293.060272      999.855957
       41.820000     1348.400024       41.740917      292.678925      999.410889
       41.840000     1308.300049       41.760906      290.325378      998.966797
       41.860001     1260.599976       41.780891      286.399078      998.523682
       41.880001     1234.699951       41.800880      281.347778      998.081787
       41.900002     1276.099976       41.820869      275.595795      997.640869
       41.920002     1228.800049       41.840855      269.496033      997.201172
       41.940002     1199.400024       41.860844      263.313019      996.762207
       41.960003     1173.400024       41.880833      257.234711      996.324707
       41.980003     1171.000000       41.900822      251.382523      995.888428
       42.000000     1177.500000       41.920803      245.830795      995.453369
       42.020000     1211.599976       41.940792      240.613052      995.019287
       42.040001     1167.400024       41.960785      235.745224      994.586182
       42.060001     1064.699951       41.980770      231.230026      994.154297
       42.080002     1093.900024       42.000759      227.056549      993.724121
       42.099998     1138.800049       42.020744      223.213730      993.294678
       42.119999     1113.599976       42.040730      219.686630      992.866699
       42.139999     1090.000000       42.060719      216.460159      992.439941
       42.160000     1146.699951       42.080708      213.522247      992.014160
       42.180000     1091.199951       42.100697      210.861725      991.589844
       42.200001     1145.199951       42.120682      208.470154      991.166748
       42.220001     1103.199951       42.140671      206.340363      990.745117
       42.240002     1089.699951       42.160660      204.469070      990.324463
       42.260002     1188.199951       42.180653      202.854874      989.905029
       42.280003     1133.000000       42.200638      201.500458      989.487061
       42.299999     1046.800049       42.220623      200.409454      989.070312
       42.320000     1110.699951       42.240612      199.588577      988.655029
       42.340000     1106.300049       42.260597      199.048126      988.240967
       42.360001     1100.400024       42.280586      198.799896      987.828125
       42.380001     1088.900024       42.300575      198.858673      987.416748
       42.400002     1110.000000       42.320564      199.240341      987.006348
       42.420002     1124.900024       42.340549      199.962006      986.597656
       42.440002     1062.500000       42.360538      201.040344      986.189941
       42.460003     1062.000000       42.380527      202.488922      985.783936
       42.480003     1069.000000       42.400517      204.315491      985.379150
       42.500000     1056.699951       42.420502      206.225296      984.975342
       42.520000     1008.400024       42.440491      208.780441      984.573242
       42.540001     1014.099976       42.460480      211.642899      984.172363
       42.560001     1097.300049       42.480465      214.732819      983.772705
       42.580002     1062.900024       42.500454      217.933929      983.374756
       42.599998     1057.099976       42.520439      221.091125      982.977783
       42.619999     1072.199951       42.540428      224.028503      982.582031
       42.639999     1084.400024       42.560413      226.570984      982.187988
       42.660000     1079.400024       42.580402      228.583160      981.795166
       42.680000     1043.099976       42.600391      229.999115      981.403564
       42.700001     1000.299988       42.620380      230.838806      981.013428
       42.720001     1073.400024       42.640369      231.201767      980.624512
       42.740002     1115.300049       42.660358      231.241562      980.236816
       42.760002     1124.000000       42.680347      231.134491      979.850342
       42.780003     1160.599976       42.700336      230.893158      979.465576
       42.799999     1129.699951       42.720318      230.992432      979.082031
       42.820000     1086.699951       42.740307      231.400696      978.699707
       42.840000     1127.699951       42.760296      232.222763      978.318604
       42.860001     1000.000000       42.780285      233.544037      977.938721
       42.880001     1021.700012       42.800270      235.434952      977.560303
       42.900002     1115.000000       42.820259      237.957169      977.183105
       42.920002     1112.199951       42.840248      241.164001      976.807373
       42.940002     1101.099976       42.860241      245.102722      976.432373
       42.960003     1091.000000       42.880226      249.810059      976.059326
       42.980003     1119.400024       42.900215      255.314407      975.687256
       43.000000     1137.300049       42.920200      261.618988      975.316406
       43.020000     1131.699951       42.940189      268.698334      974.947021
       43.040001     1173.400024       42.960178      276.473602      974.578613
       43.060001     1172.800049       42.980164      284.794891      974.211426
       43.080002     1207.800049       43.000153      293.427307      973.845703
       43.099998     1227.400024       43.020138      302.025787      973.481201
       43.119999     1172.400024       43.040127      310.153839      973.117676
       43.139999     1269.699951       43.060112      317.304626      972.755371
       43.160000     1271.500000       43.080105      322.982117      972.394287
       43.180000     1265.199951       43.100094      326.777130      972.034668
       43.200001     1361.400024       43.120083      328.464233      971.675781
       43.220001     1244.500000       43.140068      328.038422      971.318359
       43.240002     1273.599976       43.160057      325.700287      970.961914
       43.260002     1307.300049       43.180046      321.794464      970.606689
       43.280003     1268.800049       43.200035      316.727325      970.252686
       43.299999     1276.599976       43.220020      310.896545      969.899658
       43.320000     1234.300049       43.240005      304.643707      969.548096
       43.340000     1254.000000       43.259995      298.237762      969.197510
       43.360001     1196.400024       43.279984      291.879791      968.847656
       43.380001     1235.000000       43.299976      285.708069      968.499023
       43.400002     1161.000000       43.319962      279.819946      968.151611
       43.420002     1188.699951       43.339951      274.272491      967.805176
       43.440002     1140.099976       43.359940      269.103943      967.459717
       43.460003     1171.699951       43.379929      264.335571      967.115479
       43.480003     1135.000000       43.399918      259.978363      966.772461
       43.500000     1109.300049       43.419899      256.038177      966.429932
       43.520000     1053.699951       43.439888      252.513077      966.088623
       43.540001     1150.300049       43.459877      249.404846      965.748291
       43.560001     1149.900024       43.479866      246.713699      965.408936
       43.580002     1133.699951       43.499855      244.442001      965.070801
       43.599998     1150.900024       43.519840      242.594604      964.733398
       43.619999     1139.400024       43.539829      241.178680      964.396973
       43.639999     1176.599976       43.559818      240.206177      964.061279
       43.660000     1135.599976       43.579807      239.692230      963.726562
       43.680000     1193.800049       43.599796      239.656647      963.392822
       43.700001     1208.800049       43.619781      240.123032      963.060059
       43.720001     1170.099976       43.639771      241.119415      962.728027
       43.740002     1142.000000       43.659760      242.677475      962.396729
       43.760002     1199.400024       43.679749      244.831802      962.066650
       43.780003     1192.300049       43.699738      247.618607      961.737305
       43.799999     1199.900024       43.719723      251.071808      961.408691
       43.820000     1324.500000       43.739712      255.223312      961.080811
       43.840000     1301.400024       43.759701      260.091217      960.753906
       43.860001     1263.599976       43.779690      265.675537      960.427490
       43.880001     1296.699951       43.799679      271.944000      960.102051
       43.900002     1410.900024       43.819664      278.639404      959.777344
       43.920002     1372.900024       43.839653      285.978119      959.453369
       43.940002     1360.599976       43.859642      293.560211      959.130127
       43.960003     1414.300049       43.879631      301.078796      958.807617
       43.980003     1405.199951       43.899620      308.150024      958.485596
       44.000000     1467.900024       43.919601      314.345276      958.164551
       44.020000     1542.800049       43.939594      319.260712      957.844238
       44.040001     1596.300049       43.959583      322.573761      957.524414
       44.060001     1598.900024       43.979572      324.122559      957.205078
       44.080002     1545.599976       43.999561      323.929474      956.886475
       44.099998     1557.000000       44.019543      322.185852      956.568604
       44.119999     1602.199951       44.039532      319.196075      956.251465
       44.139999     1525.300049       44.059521      315.316864      955.934570
       44.160000     1472.800049       44.079510      310.897858      955.618164
       44.180000     1448.500000       44.099499      306.246582      955.302734
       44.200001     1466.000000       44.119488      301.611816      954.987549
       44.220001     1385.500000       44.139473      297.184296      954.673096
       44.240002     1445.199951       44.159466      293.099915      954.359131
       44.260002     1348.300049       44.179455      289.458710      954.045654
       44.280003     1371.800049       44.199444      286.326538      953.732422
       44.299999     1404.599976       44.219429      283.748535      953.419922
       44.320000     1289.400024       44.239418      281.752319      953.108154
       44.340000     1357.400024       44.259403      280.355377      952.796387
       44.360001     1319.500000       44.279392      279.563538      952.485107
       44.380001     1320.300049       44.299381      279.372131      952.174316
       44.400002     1293.599976       44.319370      279.762329      951.864014
       44.420002     1336.500000       44.339359      280.698120      951.554199
       44.440002     1270.800049       44.359348      282.120972      951.244385
       44.460003     1296.900024       44.379337      283.946808      950.935303
       44.480003     1304.400024       44.399326      286.065613      950.626709
       44.500000     1384.500000       44.419312      288.346863      950.318359
       44.520000     1356.599976       44.439301      290.654266      950.010010
       44.540001     1338.699951       44.459290      292.860046      949.702393
       44.560001     1424.199951       44.479279      294.863129      949.395020
       44.580002     1320.000000       44.499264      296.595581      949.087891
       44.599998     1383.300049       44.519249      298.017090      948.781006
       44.619999     1357.500000       44.539238      299.096863      948.474365
       44.639999     1415.400024       44.559227      299.792633      948.168213
       44.660000     1448.400024       44.579220      300.038574      947.861816
       44.680000     1428.400024       44.599209      299.748322      947.556152
       44.700001     1420.099976       44.619198      298.833008      947.250488
       44.720001     1428.199951       44.639183      297.230286      946.945312
       44.740002     1499.599976       44.659172      294.927094      946.640137
       44.760002     1457.099976       44.679161      290.582611      946.335449
       44.780003     1423.099976       44.699150      287.090576      946.030518
       44.799999     1476.500000       44.719135      283.200134      945.726074
       44.820000     1462.000000       44.739124      279.065216      945.421631
       44.840000     1447.300049       44.759113      274.834869      945.117676
       44.860001     1475.500000       44.779099      270.637634      944.813477
       44.880001     1421.300049       44.799091      266.573395      944.509766
       44.900002     1439.800049       44.819080      262.722107      944.206055
       44.920002     1345.000000       44.839069      259.139679      943.902344
       44.940002     1297.400024       44.859058      255.865921      943.598877
       44.960003     1231.000000       44.879047      252.929688      943.295410
       44.980003     1283.800049       44.899036      250.351120      942.992188
       45.000000     1199.199951       44.919018      248.147232      942.688965
       45.020000     1225.300049       44.939007      246.329971      942.385986
       45.040001     1171.800049       44.958996      244.913147      942.083008
       45.060001     1258.400024       44.978985      243.910263      941.780029
       45.080002     1119.900024       44.998978      243.336243      941.476807
       45.099998     1176.500000       45.018963      243.207047      941.174072
       45.119999     1117.300049       45.038952      243.538971      940.871338
       45.139999     1125.300049       45.058941      244.348511      940.568604
       45.160000     1119.500000       45.078926      245.649643      940.265869
       45.180000     1122.800049       45.098915      247.451981      939.963135
       45.200001     1158.500000       45.118904      249.755081      939.660400
       45.220001     1180.900024       45.138893      252.543716      939.357666
       45.240002     1127.099976       45.158882      255.780228      939.054932
       45.260002     1162.300049       45.178871      259.397491      938.752197
       45.280003     1173.500000       45.198860      263.290649      938.449707
       45.299999     1210.800049       45.218849      267.314819      938.146973
       45.320000     1202.599976       45.238838      271.288635      937.843994
       45.340000     1155.900024       45.258823      275.008026      937.541504
       45.360001     1141.500000       45.278812      278.276703      937.238525
       45.380001     1190.099976       45.298801      280.935150      936.935791
       45.400002     1142.099976       45.318790      282.896240      936.632812
       45.420002     1129.500000       45.338779      284.162323      936.329834
       45.440002     1201.000000       45.358768      284.823883      936.027100
       45.460003     1195.800049       45.378757      285.039276      935.723877
       45.480003     1163.699951       45.398746      285.005829      935.420898
       45.500000     1242.800049       45.418736      284.930176      935.117676
       45.520000     1167.099976       45.438721      285.008881      934.814453
       45.540001     1176.099976       45.458710      285.415649      934.511230
       45.560001     1147.300049       45.478699      286.298462      934.208008
       45.580002     1107.800049       45.498688      287.780670      933.904541
       45.599998     1125.599976       45.518673      289.963898      933.601074
       45.619999     1161.400024       45.538662      292.933777      933.297363
       45.639999     1194.800049       45.558651      296.760010      932.993896
       45.660000     1240.500000       45.578640      301.497467      932.690186
       45.680000     1164.099976       45.598629      307.184875      932.386230
       45.700001     1240.699951       45.618618      313.838867      932.082275
       45.720001     1306.199951       45.638607      321.446259      931.778320
       45.740002     1276.400024       45.658596      329.953278      931.474121
       45.760002     1274.300049       45.678585      339.253540      931.169922
       45.780003     1312.599976       45.698574      349.176971      930.865723
       45.799999     1292.400024       45.718559      359.483368      930.561279
       45.820000     1397.000000       45.738548      369.877563      930.256836
       45.840000     1346.300049       45.758537      380.019653      929.952148
       45.860001     1441.099976       45.778526      389.570404      929.647461
       45.880001     1373.800049       45.798515      398.234863      929.342529
       45.900002     1453.599976       45.818504      405.796234      929.037598
       45.920002     1452.300049       45.838497      412.128021      928.732666
       45.940002     1460.699951       45.858486      417.171661      928.427490
       45.960003     1446.800049       45.878471      420.903687      928.122314
       45.980003     1444.000000       45.898460      423.293213      927.816895
       46.000000     1500.900024       45.918446      424.279449      927.511719
       46.020000     1456.500000       45.938435      423.784515      927.206055
       46.040001     1502.599976       45.958424      421.744324      926.900391
       46.060001     1399.699951       45.978413      418.154083      926.594727
       46.080002     1408.199951       45.998402      413.097595      926.289062
       46.099998     1320.199951       46.018387      406.755249      925.983154
       46.119999     1404.699951       46.038380      399.375885      925.677002
       46.139999     1299.000000       46.058369      391.253998      925.370850
       46.160000     1315.400024       46.078358      382.679565      925.064697
       46.180000     1310.000000       46.098347      373.916260      924.758301
       46.200001     1310.699951       46.118336      365.184357      924.451904
       46.220001     1269.099976       46.138325      356.656616      924.145508
       46.240002     1306.300049       46.158310      348.462616      923.838867
       46.260002     1260.500000       46.178299      340.691132      923.532227
       46.280003     1203.300049       46.198288      333.405060      923.225342
       46.299999     1174.099976       46.218273      326.647064      922.918701
       46.320000     1130.599976       46.238262      320.440796      922.611816
       46.340000     1138.699951       46.258255      314.803101      922.304688
       46.360001     1129.900024       46.278244      309.747284      921.997803
       46.380001     1165.000000       46.298233      305.280182      921.690674
       46.400002     1181.900024       46.318222      301.408112      921.383301
       46.420002     1214.099976       46.338211      298.137238      921.076172
       46.440002     1162.000000       46.358200      295.472076      920.768799
       46.460003     1203.000000       46.378189      293.415558      920.461426
       46.480003     1172.199951       46.398178      291.966339      920.153809
       46.500000     1158.300049       46.418163      291.115326      919.846436
       46.520000     1140.699951       46.438152      290.840546      919.538818
       46.540001     1152.599976       46.458145      291.102539      919.230957
       46.560001     1182.599976       46.478134      291.835205      918.923340
       46.580002     1188.300049       46.498123      292.939606      918.615723
       46.599998     1243.300049       46.518105      294.278961      918.308105
       46.619999     1170.599976       46.538094      295.678436      918.000488
       46.639999     1272.400024       46.558083      296.932251      917.692383
       46.660000     1271.699951       46.578072      297.822479      917.384521
       46.680000     1267.699951       46.598061      298.147186      917.076660
       46.700001     1233.500000       46.618050      297.751923      916.768799
       46.720001     1187.500000       46.638039      296.556671      916.460693
       46.740002     1293.099976       46.658031      294.566559      916.152588
       46.760002     1246.400024       46.678020      291.867645      915.844727
       46.780003     1316.900024       46.698009      288.603271      915.536621
       46.799999     1378.300049       46.717995      284.948822      915.228516
       46.820000     1287.199951       46.737984      281.082977      914.920410
       46.840000     1286.300049       46.757973      277.172760      914.612549
       46.860001     1220.300049       46.777962      273.361328      914.304443
       46.880001     1231.400024       46.797951      269.764435      913.996338
       46.900002     1226.000000       46.817940      266.033264      913.688232
       46.920002     1137.099976       46.837929      262.160767      913.380127
       46.940002     1207.099976       46.857922      259.658264      913.072021
       46.960003     1175.800049       46.877911      257.602325      912.763916
       46.980003     1169.500000       46.897900      256.005127      912.455811
       47.000000     1174.099976       46.917885      254.862930      912.147949
       47.020000     1138.199951       46.937874      254.152435      911.839844
       47.040001     1227.599976       46.957863      253.828995      911.531982
       47.060001     1167.599976       46.977852      253.821686      911.223633
       47.080002     1177.199951       46.997841      254.029694      910.915771
       47.099998     1132.400024       47.017826      254.322525      910.607910
       47.119999     1099.500000       47.037815      254.544800      910.300049
       47.139999     1171.900024       47.057808      254.526962      909.991943
       47.160000     1162.500000       47.077797      254.062515      909.684082
       47.180000     1203.500000       47.097786      253.103958      909.376221
       47.200001     1154.099976       47.117775      251.522079      909.068359
       47.220001     1194.000000       47.137764      249.293427      908.760498
       47.240002     1160.300049       47.157753      241.813065      908.452881
       47.260002     1196.099976       47.177742      238.460159      908.145020
       47.280003     1169.900024       47.197731      234.695938      907.837402
       47.299999     1163.199951       47.217716      230.644684      907.529541
       47.320000     1141.099976       47.237705      226.422424      907.221924
       47.340000     1148.699951       47.257694      222.131973      906.914307
       47.360001     1075.500000       47.277687      217.855316      906.606689
       47.380001     1061.800049       47.297676      213.657700      906.299316
       47.400002     1088.199951       47.317665      209.584427      905.991699
       47.420002     1060.500000       47.337654      205.667862      905.684082
       47.440002     1065.199951       47.357643      201.929153      905.376709
       47.460003     1095.500000       47.377632      198.381592      905.069336
       47.480003     1027.000000       47.397621      195.032898      904.761963
       47.500000      990.400024       47.417606      191.887650      904.454590
       47.520000     1035.699951       47.437595      188.946503      904.147217
       47.540001     1022.500000       47.457584      186.210449      903.840088
       47.560001     1034.699951       47.477577      183.679138      903.532471
       47.580002     1024.800049       47.497566      181.353790      903.225342
       47.599998      931.700012       47.517551      179.234756      902.918213
       47.619999      970.200012       47.537540      177.322830      902.610840
       47.639999      933.599976       47.557529      175.620438      902.303711
       47.660000     1036.400024       47.577518      174.130615      901.996582
       47.680000     1051.800049       47.597507      172.857330      901.689453
       47.700001      977.599976       47.617496      171.804779      901.382324
       47.720001     1044.500000       47.637486      170.977478      901.074951
       47.740002      995.799988       47.657475      170.379593      900.767822
       47.760002     1027.599976       47.677467      170.013611      900.460693
       47.780003     1057.400024       47.697456      169.880219      900.153320
       47.799999     1077.699951       47.717442      169.975159      899.846191
       47.820000     1000.099976       47.737431      170.288330      899.539062
       47.840000      948.099976       47.757420      170.801208      899.231934
       47.860001      981.000000       47.777409      171.484283      898.924561
       47.880001     1008.000000       47.797398      172.295395      898.617188
       47.900002     1056.199951       47.817387      173.179825      898.310059
       47.920002      987.000000       47.837376      174.071976      898.002441
       47.940002      968.900024       47.857368      174.901077      897.694824
       47.960003     1016.500000       47.877357      175.599411      897.387695
       47.980003     1105.400024       47.897346      176.113297      897.079834
       48.000000      982.500000       47.917332      176.411789      896.772461
       48.020000      994.799988       47.937321      176.492508      896.464600
       48.040001     1002.799988       47.957310      176.381927      896.156738
       48.060001     1025.500000       47.977299      176.129913      895.848877
       48.080002     1098.500000       47.997288      175.801300      895.540771
       48.099998     1109.199951       48.017273      175.467682      895.232910
       48.119999     1047.800049       48.037262      175.199249      894.924561
       48.139999      991.299988       48.057259      175.060410      894.615967
       48.160000      998.900024       48.077248      175.107864      894.307617
       48.180000     1011.000000       48.097237      175.388840      893.998779
       48.200001      965.599976       48.117226      175.941971      893.690186
       48.220001     1006.000000       48.137215      176.796982      893.381104
       48.240002     1029.300049       48.157204      176.630783      893.071777
       48.260002      995.299988       48.177193      178.147766      892.762451
       48.280003      998.500000       48.197182      180.001495      892.452881
       48.299999      989.799988       48.217167      182.179977      892.143311
       48.320000      991.500000       48.237156      184.655945      891.833008
       48.340000      936.400024       48.257149      187.382721      891.522705
       48.360001      989.799988       48.277138      190.290878      891.212158
       48.380001      992.700012       48.297127      193.291428      890.901611
       48.400002     1025.000000       48.317116      196.276550      890.590576
       48.420002      997.700012       48.337105      199.128601      890.279053
       48.440002      999.700012       48.357094      201.731140      889.967529
       48.460003     1108.300049       48.377083      203.982147      889.655518
       48.480003      983.500000       48.397072      205.803940      889.343506
       48.500000     1036.599976       48.417061      207.147491      889.030518
       48.520000     1038.900024       48.437050      207.989594      888.717529
       48.540001     1060.199951       48.457043      208.324905      888.404297
       48.560001     1101.900024       48.477032      208.156189      888.090576
       48.580002     1081.500000       48.497021      207.489914      887.776367
       48.599998     1115.800049       48.517006      206.334869      887.461670
       48.619999     1065.599976       48.536995      204.706696      887.146729
       48.639999     1018.200012       48.556984      202.634338      886.831299
       48.660000     1020.599976       48.576973      200.162964      886.515381
       48.680000     1011.500000       48.596962      197.353821      886.198975
       48.700001      991.400024       48.616951      194.279709      885.882080
       48.720001     1070.599976       48.636940      191.017365      885.564453
       48.740002     1004.299988       48.656933      187.640930      885.246582
       48.760002     1084.599976       48.676922      184.218216      884.927979
       48.780003     1082.800049       48.696915      180.803864      884.608643
       48.799999     1064.400024       48.716900      177.444244      884.289307
       48.820000     1092.400024       48.736889      174.171066      883.968750
       48.840000     1043.900024       48.756878      171.009109      883.647949
       48.860001      990.000000       48.776867      167.975006      883.326172
       48.880001     1035.599976       48.796856      165.079468      883.004150
       48.900002     1001.400024       48.816845      162.329178      882.681152
       48.920002     1057.300049       48.836834      159.727448      882.357422
       48.940002     1013.299988       48.856827      157.275604      882.032959
       48.960003     1054.000000       48.876816      154.974655      881.707764
       48.980003      977.500000       48.896805      152.823654      881.382080
       49.000000     1026.199951       48.916790      150.821854      881.055420
       49.020000      989.799988       48.936783      148.207733      880.728027
       49.040001     1062.599976       48.956772      144.492477      880.399414
       49.060001     1039.699951       48.976761      142.933289      880.070312
       49.080002     1033.099976       48.996750      141.514664      879.740234
       49.099998      947.799988       49.016735      140.233002      879.409424
       49.119999      998.200012       49.036728      139.082260      879.077393
       49.139999     1031.800049       49.056717      138.056458      878.744629
       49.160000      998.599976       49.076706      137.147034      878.411133
       49.180000      993.000000       49.096695      136.344727      878.076172
       49.200001     1005.500000       49.116684      135.640091      877.740723
       49.220001     1047.900024       49.136677      135.024811      877.403564
       49.240002     1030.199951       49.156666      134.494003      877.065918
       49.260002     1001.799988       49.176655      134.046875      876.727051
       49.280003     1048.699951       49.196644      132.762558      876.387207
       49.299999      962.500000       49.216629      132.504074      876.046143
       49.320000     1007.000000       49.236622      132.358887      875.703857
       49.340000     1031.300049       49.256611      132.345139      875.360596
       49.360001      988.200012       49.276600      132.483231      875.015869
       49.380001      969.900024       49.296589      132.793991      874.670166
       49.400002      976.299988       49.316582      133.297867      874.323242
       49.420002      977.299988       49.336571      134.014114      873.974854
       49.440002      995.500000       49.356560      134.960022      873.625488
       49.460003     1047.599976       49.376549      136.150269      873.274658
       49.480003     1087.699951       49.396538      137.595871      872.922607
       49.500000     1062.800049       49.416523      139.302551      872.569092
       49.520000     1126.900024       49.436516      141.270645      872.214355
       49.540001     1056.500000       49.456505      143.489075      871.857910
       49.560001     1088.699951       49.476498      145.936768      871.500488
       49.580002     1113.800049       49.496487      148.575989      871.141357
       49.599998     1112.900024       49.516472      151.352661      870.781006
       49.619999     1095.900024       49.536461      154.195801      870.418945
       49.639999     1134.099976       49.556450      157.016403      870.055420
       49.660000     1129.500000       49.576439      159.714325      869.690430
       49.680000     1142.599976       49.596428      162.186493      869.323730
       49.700001     1127.000000       49.616421      164.337952      868.955566
       49.720001     1158.599976       49.636414      166.090759      868.585693
       49.740002     1076.199951       49.656403      167.393036      868.214600
       49.760002     1110.400024       49.676392      168.220383      867.841309
       49.780003     1118.699951       49.696381      168.571899      867.466797
       49.799999     1130.400024       49.716366      168.463547      867.090576
       49.820000     1168.199951       49.736355      167.920486      866.712646
       49.840000     1110.599976       49.756344      166.972336      866.332764
       49.860001     1099.000000       49.776337      165.651703      865.951172
       49.880001     1124.900024       49.796326      163.995758      865.567871
       49.900002     1135.300049       49.816319      162.046127      865.182617
       49.920002     1172.800049       49.836308      159.851807      864.795898
       49.940002     1088.400024       49.856297      157.465012      864.407227
       49.960003     1165.199951       49.876286      154.940201      864.016602
       49.980003     1151.500000       49.896275      152.329987      863.624023
       50.000000     1106.699951       49.916264      149.681946      863.229736
       50.020000     1090.000000       49.936253      147.037186      862.833740
       50.040001     1088.099976       49.956242      144.429123      862.435303
       50.060001     1075.800049       49.976231      141.883789      862.035400
       50.080002     1024.699951       49.996223      139.420059      861.633057
       50.099998     1051.800049       50.016209      137.053299      861.229248
       50.119999     1053.199951       50.036201      134.790985      860.822998
       50.139999     1068.400024       50.056190      132.640732      860.414795
       50.160000     1063.400024       50.076180      130.605743      860.004883
       50.180000      984.799988       50.096169      128.687927      859.592529
       50.200001     1061.300049       50.116158      126.888130      859.178223
       50.220001      996.000000       50.136147      125.206276      858.762207
       50.240002     1051.099976       50.156139      123.641487      858.343506
       50.260002     1026.699951       50.176128      122.193306      857.922852
       50.280003     1015.599976       50.196121      120.859680      857.500244
       50.299999     1024.699951       50.216106      119.639038      857.075684
       50.320000     1051.199951       50.236095      118.527756      856.648438
       50.340000      988.299988       50.256084      117.522087      856.219482
       50.360001     1008.900024       50.276077      116.616432      855.788086
       50.380001      981.000000       50.296066      115.804573      855.354736
       50.400002     1035.400024       50.316055      115.078461      854.918701
       50.420002      995.599976       50.336044      114.429352      854.480957
       50.440002      964.500000       50.356033      113.848801      854.040771
       50.460003      985.099976       50.376026      113.329323      853.598145
       50.480003      932.299988       50.396019      112.866470      853.153564
       50.500000      923.400024       50.416004      112.459473      852.706787
       50.520000      982.200012       50.435993      112.111557      852.257568
       50.540001      996.799988       50.455982      111.830772      851.806396
       50.560001      992.700012       50.475971      111.628555      851.352539
       50.580002     1017.599976       50.495964      111.519318      850.896484
       50.599998      991.900024       50.515949      111.518684      850.438477
       50.619999      948.299988       50.535938      111.642570      849.977783
       50.639999      960.500000       50.555927      111.906212      849.515137
       50.660000      953.400024       50.575920      112.323593      849.049805
       50.680000      942.299988       50.595913      112.906403      848.582275
       50.700001      988.900024       50.615902      113.663368      848.112305
       50.720001      974.200012       50.635891      114.599892      847.640625
       50.740002      950.299988       50.655880      115.716179      847.166260
       50.760002      933.299988       50.675869      117.006256      846.689453
       50.780003      988.500000       50.695858      118.456070      846.210693
       50.799999     1002.599976       50.715847      120.041641      845.729248
       50.820000     1043.199951       50.735836      121.727516      845.245850
       50.840000     1010.700012       50.755829      123.466591      844.760010
       50.860001      971.799988       50.775818      125.198982      844.271729
       50.880001      995.799988       50.795807      126.857323      843.781494
       50.900002     1002.299988       50.815800      128.370010      843.288818
       50.920002     1020.599976       50.835789      129.667984      842.793701
       50.940002     1045.900024       50.855778      130.693329      842.296631
       50.960003     1053.599976       50.875767      131.404510      841.797363
       50.980003     1008.299988       50.895760      131.779709      841.295654
       51.000000     1039.300049       50.915745      131.816254      840.791748
       51.020000     1018.000000       50.935734      131.527649      840.285645
       51.040001     1042.599976       50.955727      130.937820      839.777100
       51.060001      981.400024       50.975716      129.742615      839.266846
       51.080002      916.599976       50.995708      128.644012      838.753906
       51.099998     1051.500000       51.015694      127.341446      838.239258
       51.119999     1028.699951       51.035683      125.868500      837.722168
       51.139999      978.000000       51.055672      124.260063      837.202881
       51.160000      929.500000       51.075661      122.550583      836.681885
       51.180000      973.000000       51.095654      120.773186      836.158447
       51.200001      960.599976       51.115643      118.959732      835.633057
       51.220001      941.000000       51.135635      117.137672      835.105713
       51.240002      937.900024       51.155624      115.331665      834.576172
       51.260002      943.599976       51.175617      113.560760      834.044678
       51.280003      932.299988       51.195606      111.841324      833.511230
       51.299999      929.500000       51.215591      110.185059      832.976074
       51.320000      924.200012       51.235580      108.001709      832.438721
       51.340000      913.099976       51.255573      106.495453      831.899414
       51.360001      906.700012       51.275562      105.071136      831.358398
       51.380001      893.700012       51.295551      103.730995      830.815674
       51.400002      881.200012       51.315544      102.476067      830.270752
       51.420002      865.799988       51.335533      101.307182      829.724365
       51.440002      961.000000       51.355526      100.223419      829.176270
       51.460003      920.299988       51.375515       99.223907      828.626221
       51.480003      921.500000       51.395504       98.306175      828.074707
       51.500000      901.700012       51.415489       97.467140      827.521484
       51.520000      885.200012       51.435482       96.701759      826.966797
       51.540001      899.599976       51.455471       96.003983      826.410645
       51.560001      920.400024       51.475460       95.365196      825.852539
       51.580002      845.099976       51.495449       94.774406      825.293213
       51.599998      919.900024       51.515442       94.218300      824.732422
       51.619999      933.799988       51.535431       93.681664      824.170410
       51.639999      937.000000       51.555420       93.147652      823.606934
       51.660000      936.299988       51.575409       92.599419      823.042236
       51.680000      900.700012       51.595402       92.021744      822.475830
       51.700001      865.299988       51.615391       91.403107      821.908691
       51.720001      844.500000       51.635380       90.736320      821.340332
       51.740002      810.599976       51.655369       90.019821      820.770752
       51.760002      861.000000       51.675362       89.257050      820.200195
       51.780003      874.200012       51.695354       88.455956      819.628418
       51.799999      864.099976       51.715340       87.627525      819.056152
       51.820000      850.700012       51.735329       86.783333      818.482666
       51.840000      860.000000       51.755322       85.935135      817.908447
       51.860001      851.299988       51.775311       85.094406      817.333496
       51.880001      885.700012       51.795300       84.270203      816.757568
       51.900002      861.299988       51.815289       83.470314      816.181396
       51.920002      847.700012       51.835281       82.700180      815.604248
       51.940002      835.900024       51.855270       81.963997      815.026611
       51.960003      815.000000       51.875263       81.263542      814.448486
       51.980003      878.599976       51.895256       80.599297      813.869873
       52.000000      868.799988       51.915241       79.970146      813.291016
       52.020000      797.299988       51.935230       79.372734      812.712158
       52.040001      880.700012       51.955219       78.802597      812.132812
       52.060001      881.099976       51.975212       78.253693      811.552979
       52.080002      902.099976       51.995201       77.719177      810.973389
       52.099998      854.000000       52.015186       77.191505      810.393799
       52.119999      829.799988       52.035175       76.663071      809.814209
       52.139999      883.099976       52.055172       76.127335      809.234863
       52.160000      899.200012       52.075161       75.579948      808.655518
       52.180000      910.599976       52.095150       75.018143      808.076416
       52.200001      887.799988       52.115143       74.441559      807.497559
       52.220001      856.200012       52.135132       73.852188      806.919434
       52.240002      876.299988       52.155121       73.253288      806.341797
       52.260002      899.700012       52.175110       72.649216      805.764648
       52.280003      855.400024       52.195103       72.044456      805.187988
       52.299999      941.700012       52.215088       71.443848      804.612305
       52.320000      899.599976       52.235081       70.728485      804.037109
       52.340000      821.200012       52.255074       70.147072      803.462891
       52.360001      825.500000       52.275063       69.579788      802.889893
       52.380001      896.900024       52.295052       69.028435      802.317871
       52.400002      869.700012       52.315044       68.494423      801.746826
       52.420002      911.799988       52.335033       67.978958      801.177246
       52.440002      900.500000       52.355022       67.482544      800.608643
       52.460003      875.400024       52.375011       67.005508      800.041748
       52.480003      920.299988       52.395004       66.547943      799.476074
       52.500000      878.500000       52.414989       66.110077      798.912109
       52.520000      873.299988       52.434982       65.691490      798.349609
       52.540001      870.799988       52.454975       65.292252      797.789062
       52.560001      825.200012       52.474964       64.912224      797.230225
       52.580002      794.000000       52.494953       64.551208      796.673340
       52.599998      826.400024       52.514942       64.209045      796.118408
       52.619999      838.000000       52.534931       63.885571      795.565674
       52.639999      830.799988       52.554920       63.580696      795.015137
       52.660000      844.700012       52.574909       63.294266      794.466797
       52.680000      870.200012       52.594902       63.026104      793.920654
       52.700001      880.900024       52.614895       62.776127      793.377197
       52.720001      899.000000       52.634884       62.544155      792.836426
       52.740002      847.200012       52.654877       62.329914      792.298096
       52.760002      885.099976       52.674866       62.133045      791.762451
       52.780003      849.200012       52.694855       61.953091      791.229980
       52.799999      793.500000       52.714844       61.789543      790.700195
       52.820000      863.900024       52.734833       61.641769      790.173584
       52.840000      760.799988       52.754822       61.509243      789.649902
       52.860001      791.599976       52.774815       61.391483      789.129639
       52.880001      852.900024       52.794807       61.288292      788.612549
       52.900002      829.700012       52.814796       61.199844      788.098633
       52.920002      802.400024       52.834789       61.126663      787.588623
       52.940002      820.900024       52.854778       61.069839      787.082031
       52.960003      781.900024       52.874767       61.030872      786.579346
       52.980003      786.900024       52.894760       61.011665      786.080078
       53.000000      835.799988       52.914745       61.014450      785.584961
       53.020000      801.000000       52.934734       61.041599      785.093994
       53.040001      856.099976       52.954727       61.095757      784.606934
       53.060001      880.099976       52.974720       61.108627      784.124023
       53.080002      818.599976       52.994709       59.736977      783.645508
       53.099998      862.799988       53.014698       59.890457      783.171143
       53.119999      843.500000       53.034687       60.080956      782.701660
       53.139999      826.500000       53.054676       60.310772      782.236572
       53.160000      825.900024       53.074669       60.581882      781.775879
       53.180000      829.799988       53.094658       60.895840      781.320068
       53.200001      859.700012       53.114647       61.253845      780.869141
       53.220001      875.099976       53.134640       61.656387      780.423340
       53.240002      865.200012       53.154633       62.102985      779.982178
       53.260002      867.299988       53.174622       62.592033      779.546387
       53.280003      878.900024       53.194614       63.120872      779.115723
       53.299999      905.200012       53.214600       63.684719      778.690674
       53.320000      866.599976       53.234589       64.277718      778.270996
       53.340000      837.799988       53.254581       64.891563      777.856445
       53.360001      850.299988       53.274570       65.515594      777.447510
       53.380001      890.099976       53.294563       66.137444      777.044434
       53.400002      894.599976       53.314552       66.742363      776.647217
       53.420002      814.599976       53.334545       67.314919      776.255615
       53.440002      876.400024       53.354538       67.839294      775.870117
       53.460003      842.099976       53.374527       68.301254      775.490723
       53.480003      880.299988       53.394516       68.690041      775.117188
       53.500000      902.200012       53.414505       68.999481      774.750000
       53.520000      888.900024       53.434494       69.229080      774.388916
       53.540001      873.000000       53.454483       69.384048      774.034424
       53.560001      901.599976       53.474476       69.474716      773.686523
       53.580002      852.599976       53.494465       69.515045      773.344727
       53.599998      845.200012       53.514458       69.521317      773.009521
       53.619999      848.200012       53.534447       69.510567      772.681396
       53.639999      923.400024       53.554436       69.499367      772.359863
       53.660000      927.599976       53.574429       69.503296      772.044678
       53.680000      885.900024       53.594418       69.536194      771.737061
       53.700001      873.700012       53.614407       69.610283      771.436035
       53.720001      876.099976       53.634399       69.736084      771.141846
       53.740002      821.700012       53.654388       69.922531      770.855469
       53.760002      806.299988       53.674381       70.177216      770.575439
       53.780003      827.799988       53.694374       70.506332      770.302979
       53.799999      750.799988       53.714359       70.914551      770.038086
       53.820000      818.599976       53.734352       71.405609      769.780029
       53.840000      826.500000       53.754341       71.981155      769.530029
       53.860001      809.299988       53.774330       72.641106      769.286865
       53.880001      784.400024       53.794323       73.383156      769.051514
       53.900002      803.400024       53.814312       74.201591      768.823730
       53.920002      813.400024       53.834305       75.087952      768.603516
       53.940002      826.599976       53.854294       76.029274      768.391113
       53.960003      867.500000       53.874287       77.009377      768.186279
       53.980003      832.900024       53.894279       78.007942      767.989258
       54.000000      828.799988       53.914265       79.001854      767.800049
       54.020000      861.200012       53.934258       79.968117      767.618652
       54.040001      930.299988       53.954247       80.883904      767.445312
       54.060001      842.599976       53.974236       81.730942      767.279785
       54.080002      882.900024       53.994228       82.497322      767.122314
       54.099998      926.700012       54.014214       83.178482      766.972412
       54.119999      881.099976       54.034210       83.779419      766.830811
       54.139999      901.099976       54.054199       84.311630      766.697510
       54.160000      897.500000       54.074188       84.793671      766.572266
       54.180000      865.599976       54.094181       85.247581      766.454590
       54.200001      912.599976       54.114170       85.696808      766.345459
       54.220001      858.400024       54.134163       86.164406      766.244385
       54.240002      848.900024       54.154152       86.670631      766.151367
       54.260002      853.500000       54.174141       87.232391      766.066406
       54.280003      862.900024       54.194134       87.861938      765.989746
       54.299999      866.799988       54.214123       87.973923      765.921387
       54.320000      867.500000       54.234116       88.753357      765.860840
       54.340000      856.099976       54.254105       89.600517      765.808594
       54.360001      870.099976       54.274094       90.501381      765.764404
       54.380001      854.299988       54.294086       91.434052      765.728516
       54.400002      847.500000       54.314075       92.368500      765.700439
       54.420002      855.900024       54.334068       93.268562      765.680908
       54.440002      796.400024       54.354057       94.092529      765.669189
       54.460003      821.099976       54.374050       94.797638      765.665771
       54.480003      803.000000       54.394043       95.342758      765.670410
       54.500000      808.900024       54.414028       95.693054      765.682861
       54.520000      835.700012       54.434021       95.824226      765.703125
       54.540001      815.700012       54.454010       95.724098      765.731689
       54.560001      879.400024       54.474003       95.393738      765.768066
       54.580002      873.000000       54.493992       94.846413      765.812256
       54.599998      829.700012       54.513981       94.104645      765.864502
       54.619999      817.099976       54.533970       93.196724      765.924316
       54.639999      820.400024       54.553959       92.154091      765.991943
       54.660000      852.799988       54.573956       91.007332      766.067139
       54.680000      866.500000       54.593945       89.786613      766.150146
       54.700001      895.799988       54.613937       88.517197      766.240723
       54.720001      879.299988       54.633926       87.221794      766.338623
       54.740002      855.400024       54.653919       85.918343      766.444092
       54.760002      833.900024       54.673908       84.622139      766.556885
       54.780003      846.200012       54.693901       83.344505      766.676758
       54.799999      859.000000       54.713886       82.095047      766.804199
       54.820000      843.599976       54.733875       80.879822      766.938721
       54.840000      906.400024       54.753872       79.703590      767.079834
       54.860001      884.200012       54.773861       78.570824      767.228516
       54.880001      873.700012       54.793854       77.483315      767.383545
       54.900002      823.400024       54.813843       76.443237      767.545410
       54.920002      803.400024       54.833836       75.451256      767.714111
       54.940002      778.799988       54.853825       74.508560      767.889404
       54.960003      836.000000       54.873817       73.615303      768.070801
       54.980003      785.299988       54.893806       72.772209      768.258789
       55.000000      854.200012       54.913795       71.979492      768.452881
       55.020000      802.500000       54.933788       70.686768      768.652832
       55.040001      836.200012       54.953777       68.872147      768.859131
       55.060001      758.299988       54.973770       68.236420      769.071045
       55.080002      772.000000       54.993759       67.653481      769.288574
       55.099998      730.299988       55.013748       67.124168      769.511963
       55.119999      768.700012       55.033737       66.649658      769.740479
       55.139999      746.900024       55.053730       66.231293      769.974365
       55.160000      799.700012       55.073719       65.870850      770.213623
       55.180000      787.000000       55.093716       65.570030      770.457520
       55.200001      817.299988       55.113705       65.331268      770.706543
       55.220001      807.200012       55.133698       65.156738      770.959961
       55.240002      801.000000       55.153687       65.049232      771.218018
       55.260002      876.599976       55.173679       64.986122      771.480469
       55.280003      839.000000       55.193668       65.021599      771.746826
       55.299999      882.200012       55.213657       65.133347      772.017578
       55.320000      881.000000       55.233646       65.324791      772.291992
       55.340000      901.500000       55.253635       65.599258      772.570312
       55.360001      865.700012       55.273632       65.960091      772.851807
       55.380001      882.200012       55.293621       66.409775      773.136719
       55.400002      837.700012       55.313614       66.950661      773.424805
       55.420002      875.200012       55.333603       67.583656      773.715332
       55.440002      838.900024       55.353596       68.308571      774.009277
       55.460003      861.099976       55.373585       69.122749      774.305176
       55.480003      829.000000       55.393578       70.021500      774.603760
       55.500000      858.200012       55.413563       70.996140      774.904297
       55.520000      879.000000       55.433559       72.035629      775.207031
       55.540001      892.700012       55.453548       73.122894      775.510986
       55.560001      912.700012       55.473541       74.238297      775.816895
       55.580002      850.299988       55.493530       75.357216      776.124023
       55.599998      868.700012       55.513519       76.452896      776.431885
       55.619999      843.299988       55.533508       77.496826      776.740967
       55.639999      944.500000       55.553501       78.461105      777.050293
       55.660000      874.799988       55.573490       79.319534      777.360352
       55.680000      883.000000       55.593483       80.050484      777.670410
       55.700001      876.099976       55.613476       80.636841      777.980469
       55.720001      843.700012       55.633469       81.066864      778.290283
       55.740002      848.599976       55.653458       81.334030      778.599365
       55.760002      872.500000       55.673450       81.436661      778.907959
       55.780003      806.599976       55.693439       81.377182      779.215332
       55.799999      958.200012       55.713428       81.162018      779.521729
       55.820000      862.099976       55.733418       80.801247      779.826416
       55.840000      980.500000       55.753410       80.308151      780.129395
       55.860001      922.099976       55.773399       79.699257      780.430420
       55.880001      918.799988       55.793396       78.992599      780.729492
       55.900002      903.000000       55.813385       78.208206      781.025879
       55.920002      884.000000       55.833378       77.365265      781.319580
       55.940002      815.799988       55.853367       76.482864      781.610352
       55.960003      702.099976       55.873360       75.577782      781.897949
       55.980003      798.000000       55.893349       74.665428      782.181885
       56.000000      812.799988       55.913338       73.758484      782.462402
       56.020000      849.000000       55.933327       72.867523      782.739014
       56.040001      842.099976       55.953323       72.000648      783.011230
       56.060001      842.400024       55.973316       71.165009      783.279053
       56.080002      824.900024       55.993305       70.365479      783.542236
       56.099998      920.200012       56.013294       69.605431      783.800293
       56.119999      861.400024       56.033283       68.887238      784.053467
       56.139999      886.900024       56.053276       68.212006      784.300781
       56.160000      816.599976       56.073265       67.580467      784.542480
       56.180000      884.500000       56.093258       66.991798      784.778320
       56.200001      882.700012       56.113247       66.444954      785.008057
       56.220001      870.099976       56.133244       65.596001      785.231201
       56.240002      863.500000       56.153233       63.918209      785.447998
       56.260002      874.000000       56.173225       63.483299      785.657471
       56.280003      831.700012       56.193214       63.077126      785.859863
       56.299999      894.500000       56.213203       62.694893      786.054688
       56.320000      884.400024       56.233192       62.331776      786.242188
       56.340000      845.000000       56.253185       61.983112      786.421631
       56.360001      871.900024       56.273178       61.645157      786.592773
       56.380001      848.599976       56.293171       61.315132      786.755615
       56.400002      899.900024       56.313164       60.991608      786.910156
       56.420002      867.400024       56.333153       60.674717      787.055664
       56.440002      830.099976       56.353146       60.365860      787.192139
       56.460003      804.099976       56.373135       60.067719      787.319336
       56.480003      845.400024       56.393127       59.783573      787.437012
       56.500000      857.299988       56.413113       59.517284      787.544922
       56.520000      850.500000       56.433105       59.272301      787.643311
       56.540001      899.700012       56.453098       59.051872      787.731445
       56.560001      929.500000       56.473091       58.858421      787.809082
       56.580002      906.099976       56.493084       58.693295      787.876221
       56.599998      884.200012       56.513069       58.556499      787.932861
       56.619999      866.799988       56.533062       58.446453      787.978760
       56.639999      841.000000       56.553051       58.360046      788.013428
       56.660000      930.400024       56.573044       58.292236      788.036621
       56.680000      964.000000       56.593033       58.236324      788.048828
       56.700001      854.000000       56.613026       58.183868      788.049316
       56.720001      896.299988       56.633022       58.125248      788.038086
       56.740002      804.299988       56.653011       58.050217      788.014893
       56.760002      848.099976       56.673004       57.948589      787.979736
       56.780003      850.799988       56.692993       57.811375      787.932617
       56.799999      868.900024       56.712982       57.631428      787.873047
       56.820000      886.099976       56.732971       57.404270      787.801025
       56.840000      858.500000       56.752964       57.128433      787.716797
       56.860001      925.000000       56.772957       56.805531      787.619873
       56.880001      881.700012       56.792946       56.439800      787.510010
       56.900002      845.700012       56.812943       56.037251      787.387207
       56.920002      889.299988       56.832932       55.577229      787.251709
       56.940002      920.000000       56.852924       54.646065      787.103271
       56.960003      862.000000       56.872913       54.180683      786.941895
       56.980003      939.400024       56.892906       53.709248      786.767090
       57.000000      879.500000       56.912895       53.238605      786.579590
       57.020000      857.599976       56.932884       52.774467      786.378662
       57.040001      895.400024       56.952877       52.321613      786.164551
       57.060001      877.500000       56.972870       51.884212      785.937256
       57.080002      888.299988       56.992863       51.465546      785.696533
       57.099998      903.000000       57.012852       51.068394      785.443115
       57.119999      752.299988       57.032841       50.694859      785.176025
       57.139999      798.799988       57.052834       50.346603      784.895996
       57.160000      814.299988       57.072823       50.025139      784.602539
       57.180000      778.900024       57.092815       49.028580      784.296387
       57.200001      730.900024       57.112808       48.764824      783.976807
       57.220001      824.299988       57.132797       48.530426      783.644531
       57.240002      780.599976       57.152794       48.325649      783.299072
       57.260002      784.700012       57.172783       48.150810      782.941162
       57.280003      763.099976       57.192776       48.005653      782.570557
       57.299999      762.099976       57.212765       47.889755      782.187012
       57.320000      749.299988       57.232754       47.802185      781.791260
       57.340000      725.400024       57.252747       47.741611      781.383301
       57.360001      719.599976       57.272736       47.706165      780.963135
       57.380001      776.000000       57.292728       47.693478      780.531006
       57.400002      776.500000       57.312725       47.700737      780.086914
       57.420002      753.299988       57.332714       47.724678      779.631592
       57.440002      778.400024       57.352707       47.761993      779.164551
       57.460003      751.200012       57.372696       47.809486      778.686523
       57.480003      761.299988       57.392689       47.864452      778.197510
       57.500000      812.299988       57.412678       47.924911      777.698242
       57.520000      833.900024       57.432667       47.990028      777.188232
       57.540001      847.799988       57.452660       48.060143      776.668457
       57.560001      849.000000       57.472652       48.136776      776.138428
       57.580002      810.400024       57.492645       48.222469      775.598877
       57.599998      857.799988       57.512634       48.320473      775.050537
       57.619999      908.900024       57.532623       48.434490      774.493408
       57.639999      824.299988       57.552616       48.568264      773.927490
       57.660000      844.299988       57.572609       48.725079      773.353516
       57.680000      819.799988       57.592598       48.907520      772.771973
       57.700001      844.599976       57.612591       49.117298      772.182617
       57.720001      846.200012       57.632584       49.354710      771.586670
       57.740002      879.299988       57.652576       49.618610      770.984375
       57.760002      761.799988       57.672569       49.906128      770.375977
       57.780003      816.000000       57.692558       50.212475      769.761963
       57.799999      826.400024       57.712547       50.531208      769.142578
       57.820000      799.500000       57.732540       50.854145      768.518555
       57.840000      828.400024       57.752529       51.171566      767.890869
       57.860001      822.099976       57.772522       51.473152      767.259277
       57.880001      824.200012       57.792515       51.748394      766.624512
       57.900002      783.000000       57.812508       51.987598      765.987061
       57.920002      802.799988       57.832500       52.182743      765.347412
       57.940002      829.700012       57.852493       52.328167      764.706787
       57.960003      788.000000       57.872482       52.421024      764.064941
       57.980003      783.799988       57.892475       52.461452      763.422852
       58.000000      735.900024       57.912464       52.452240      762.781250
       58.020000      763.299988       57.932453       52.398418      762.140869
       58.040001      805.099976       57.952446       52.306717      761.501465
       58.060001      799.500000       57.972435       52.184937      760.864258
       58.080002      788.500000       57.992432       52.041439      760.229980
       58.099998      851.099976       58.012421       51.880188      759.599365
       58.119999      815.099976       58.032410       51.718891      758.972900
       58.139999      839.900024       58.052402       50.674831      758.351318
       58.160000      797.799988       58.072395       50.529152      757.735107
       58.180000      816.299988       58.092384       50.401199      757.125244
       58.200001      798.099976       58.112377       50.297184      756.522217
       58.220001      794.299988       58.132370       50.222736      755.927002
       58.240002      789.700012       58.152363       50.182796      755.339844
       58.260002      745.000000       58.172356       50.181625      754.761963
       58.280003      874.400024       58.192348       50.222931      754.193848
       58.299999      761.400024       58.212334       50.309631      753.636475
       58.320000      861.099976       58.232327       50.444149      753.090576
       58.340000      854.900024       58.252319       50.628021      752.556396
       58.360001      876.099976       58.272308       50.861908      752.035156
       58.380001      871.000000       58.292301       51.145584      751.527344
       58.400002      843.500000       58.312298       51.477512      751.033691
       58.420002      797.400024       58.332287       51.854496      750.555420
       58.440002      874.200012       58.352280       52.272038      750.092773
       58.460003      828.099976       58.372272       52.723476      749.646729
       58.480003      799.799988       58.392265       53.200245      749.217773
       58.500000      837.000000       58.412251       53.691647      748.807129
       58.520000      824.599976       58.432243       54.185791      748.415039
       58.540001      807.099976       58.452236       54.669147      748.042236
       58.560001      813.500000       58.472229       55.127937      747.689697
       58.580002      840.299988       58.492222       55.549068      747.358154
       58.599998      793.500000       58.512211       55.921280      747.047852
       58.619999      826.599976       58.532200       56.236259      746.760010
       58.639999      823.200012       58.552193       56.489456      746.494873
       58.660000      798.900024       58.572186       56.680298      746.253418
       58.680000      790.599976       58.592175       56.812325      746.035889
       58.700001      852.900024       58.612167       56.892769      745.843262
       58.720001      846.700012       58.632160       56.931496      745.675781
       58.740002      754.500000       58.652153       56.940273      745.534180
       58.760002      850.000000       58.672146       56.931690      745.418945
       58.780003      829.200012       58.692139       56.918427      745.330811
       58.799999      820.099976       58.712128       56.912548      745.269775
       58.820000      791.799988       58.732117       56.331776      745.236816
       58.840000      740.000000       58.752110       55.485455      745.231934
       58.860001      700.700012       58.772102       55.564495      745.255615
       58.880001      723.500000       58.792091       55.685894      745.308105
       58.900002      766.599976       58.812088       55.854206      745.389893
       58.920002      779.500000       58.832081       56.071926      745.500977
       58.940002      847.200012       58.852074       56.339520      745.642090
       58.960003      775.700012       58.872063       56.655067      745.812500
       58.980003      745.500000       58.892056       57.014275      746.012695
       59.000000      772.099976       58.912045       57.409889      746.243164
       59.020000      798.400024       58.932034       57.831959      746.502930
       59.040001      793.099976       58.952026       58.267719      746.792725
       59.060001      810.000000       58.972023       58.701660      747.112305
       59.080002      827.700012       58.992016       57.650997      747.460938
       59.099998      781.799988       59.012001       58.029232      747.838867
       59.119999      772.400024       59.031994       58.350269      748.245361
       59.139999      765.500000       59.051987       58.596420      748.680176
       59.160000      810.099976       59.071976       58.752960      749.142334
       59.180000      875.099976       59.091969       58.809410      749.632080
       59.200001      834.200012       59.111961       58.760143      750.147949
       59.220001      902.200012       59.131958       58.604889      750.689209
       59.240002      894.200012       59.151947       58.348515      751.255127
       59.260002      864.000000       59.171940       57.999893      751.844727
       59.280003      836.000000       59.191933       57.571213      752.456543
       59.299999      828.599976       59.211922       57.076591      753.089844
       59.320000      867.500000       59.231911       56.530800      753.742432
       59.340000      880.400024       59.251904       55.948387      754.413818
       59.360001      860.500000       59.271896       55.343288      755.101807
       59.380001      833.099976       59.291893       54.727997      755.804932
       59.400002      820.299988       59.311882       54.113998      756.520996
       59.420002      746.000000       59.331875       53.510567      757.247803
       59.440002      806.099976       59.351868       52.926075      757.983887
       59.460003      848.299988       59.371861       52.367455      758.725830
       59.480003      716.900024       59.391850       51.840652      759.472168
       59.500000      764.799988       59.411839       51.350536      760.219482
       59.520000      828.299988       59.431831       50.901237      760.965088
       59.540001      842.799988       59.451824       50.496517      761.706299
       59.560001      808.299988       59.471817       50.139648      762.439697
       59.580002      797.900024       59.491810       49.833588      763.161621
       59.599998      794.900024       59.511799       49.581158      763.868408
       59.619999      781.500000       59.531792       49.384953      764.556641
       59.639999      762.700012       59.551781       49.247673      765.221680
       59.660000      737.700012       59.571774       49.171906      765.859863
       59.680000      842.099976       59.591766       49.160408      766.466064
       59.700001      834.900024       59.611759       49.215897      767.036133
       59.720001      894.799988       59.631752       49.341187      767.564209
       59.740002      867.099976       59.651745       49.539135      768.046143
       59.760002      832.299988       59.671738       49.812561      768.475342
       59.780003      828.200012       59.691730       50.164207      768.846436
       59.799999      838.700012       59.711716       50.596466      769.153076
       59.820000      786.900024       59.731709       51.111900      769.389160
       59.840000      783.700012       59.751701       51.712082      769.548096
       59.860001      792.000000       59.771694       52.397953      769.622314
       59.880001      839.099976       59.791687       53.169464      769.605225
       59.900002      799.700012       59.811680       54.025139      769.488525
       59.920002      838.299988       59.831673       54.961739      769.263916
       59.940002      844.200012       59.851665       55.973835      768.923828
       59.960003      842.299988       59.871658       57.053436      768.458984
       59.980003      799.200012       59.891647       57.184734      767.860352
       60.000000      830.799988       59.911636       58.364769      767.118652
 
_reflns_number_total      131
_reflns_limit_h_min       1
_reflns_limit_h_max       15
_reflns_limit_k_min       0
_reflns_limit_k_max       11
_reflns_limit_l_min       0
_reflns_limit_l_max       9
_reflns_d_resolution_high 13.858
_reflns_d_resolution_low  1.537
 
loop_
      _refln_index_h
      _refln_index_k
      _refln_index_l
      _refln_F_squared_meas
      _refln_d_spacing
      _refln_intensity_meas
   1   1   1    32257.312     13.85848 51595584.000
   2   0   0  2699711.250     12.00180 ************
   2   2   0   140888.453      8.48655 ************
   3   1   1    21934.082      7.23736 42491548.000
   2   2   2   184923.750      6.92924 73080736.000
   4   0   0   849451.688      6.00090 ************
   3   3   1    22264.223      5.50680 21171612.000
   4   2   0    71773.188      5.36737 81432672.000
   4   2   2    47088.773      4.89971 33593844.000
   5   1   1     6496.872      4.61949  6052610.000
   3   3   3    19490.871      4.61949  3357535.000
   4   4   0    10648.761      4.24328  3378933.250
   5   3   1    28063.621      4.05735 31866382.000
   6   0   0   223309.141      4.00060 44919200.000
   4   4   2    55828.684      4.00060 24672316.000
   6   2   0    20374.016      3.79530 12412543.000
   5   3   3     5723.316      3.66051  2043478.750
   6   2   2    15699.909      3.61868  7287812.000
   4   4   4    31425.352      3.46462  2964712.500
   7   1   1    13163.669      3.36118  6748073.000
   5   5   1    13163.804      3.36118  4844030.500
   6   4   0    32443.549      3.32870 12805636.000
   6   4   2    12369.376      3.20761  7649246.500
   5   5   3    13565.874      3.12500  3369257.500
   7   3   1     6782.937      3.12500  4942355.500
   8   0   0    44369.375      3.00045  4846956.000
   7   3   3    11299.273      2.93251  2957213.000
   8   2   0    15154.156      2.91086  5556210.000
   6   4   4    15154.492      2.91086  3182380.000
   6   6   0     5615.167      2.82885   753210.875
   8   2   2     2807.626      2.82885   865580.062
   7   5   1     5307.755      2.77170  2691972.250
   5   5   5    31847.086      2.77170  1859706.375
   6   6   2    29922.850      2.75340  6621532.000
   8   4   0    15930.689      2.68368  4191237.500
   9   1   1     4047.847      2.63474  1265064.625
   7   5   3     2023.860      2.63474   758734.750
   8   4   2     3819.954      2.61901  1705018.750
   6   6   4     1832.024      2.55879   286111.062
   9   3   1     4341.759      2.51626  2127413.000
   8   4   4     3739.787      2.44986   610151.875
   9   3   3     4723.299      2.41245   911262.188
   7   7   1     4723.299      2.41245   866773.438
   7   5   5     4723.520      2.41245   641661.375
  10   0   0    57365.102      2.40036  3840947.000
   8   6   0    14341.510      2.40036  2729297.500
  10   2   0    18147.061      2.35375  4311090.500
   8   6   2     9073.869      2.35375  2991812.250
   9   5   1     9346.488      2.32052  3391557.250
   7   7   3    18692.383      2.32052  2663117.250
  10   2   2    18329.824      2.30975  3866110.000
   6   6   6    54990.473      2.30975  2144639.000
   9   5   3     5150.771      2.23835  1489603.875
  10   4   0     9202.278      2.22868  1689776.125
   8   6   4     4601.314      2.22868  1132454.500
  10   4   2     5484.417      2.19122  1794387.500
  11   1   1     6298.690      2.16433  1289546.875
   7   7   5     6298.884      2.16433   664545.938
   8   8   0      892.963      2.12164    63127.012
  11   3   1      855.446      2.09720   292557.656
   9   7   1      855.446      2.09720   233811.547
   9   5   5     1710.918      2.09720   186895.188
  10   4   4     4828.312      2.08924   615895.000
   8   8   2     4828.312      2.08924   607142.500
  10   6   0     8409.877      2.05829  1172675.375
   8   6   6     8410.146      2.05829   786788.000
   9   7   3     7414.732      2.03596  1655316.125
  11   3   3    14829.465      2.03596  2122865.250
  10   6   2    13472.167      2.02867  3377120.500
  12   0   0    29337.895      2.00030  1298925.750
   8   8   4     7334.241      2.00030   713407.188
  11   5   1     4808.769      1.97978  1283202.750
   7   7   7    28853.100      1.97978   792028.438
  12   2   0    28531.832      1.97308  4632857.500
  12   2   2    10066.489      1.94695  1499395.250
  10   6   4     5033.092      1.94695   994812.375
  11   5   3     5817.187      1.92802  1306912.125
   9   7   5     5816.852      1.92802   995381.125
  12   4   0     5301.198      1.89765   702784.938
   9   9   1     7077.213      1.88011   743992.625
  10   8   0     2690.406      1.87437   289120.438
   8   8   6     2690.448      1.87437   201669.531
  12   4   2     1345.224      1.87437   327723.594
  10   8   2     5314.012      1.85192  1040697.000
  13   1   1     3687.011      1.83560   521476.906
  11   7   1     1843.505      1.83560   383719.125
  11   5   5     3687.070      1.83560   326732.469
   9   9   3     3687.070      1.83560   326490.969
  10   6   6    19225.252      1.83026  1481677.500
  12   4   4    16411.375      1.80934  1640138.125
   9   7   7     3742.545      1.79411   252376.250
  13   3   1     1871.272      1.79411   461406.781
  11   7   3     1871.273      1.79411   332043.562
  12   6   0     6978.405      1.78912   731903.125
  10   8   4     3489.392      1.78912   550349.625
  12   6   2     4389.682      1.76957   849583.125
  13   3   3     2865.666      1.75532   308391.094
   9   9   5     2865.666      1.75532   199431.109
   8   8   8    32970.238      1.73231   663130.938
  11   7   5     2954.069      1.71893   417478.531
  13   5   1     2954.069      1.71893   593512.250
  14   0   0    30295.490      1.71454   936768.500
  12   6   4     3787.082      1.71454   605239.375
  14   2   0     5981.938      1.69731   693032.375
  10  10   0    11963.874      1.69731   503977.406
  10   8   6     2991.014      1.69731   371918.375
  11   9   1     5567.629      1.68472   917185.312
  13   5   3     5567.509      1.68472   979484.125
  14   2   2    10346.925      1.68059  1123193.750
  10  10   2    10346.686      1.68059   806245.688
  12   8   0    15708.811      1.66435  1310181.250
  11   9   3     4265.960      1.65248   610042.000
   9   9   7     8532.088      1.65248   472728.500
  12   8   2     4859.249      1.64857   753311.438
  14   4   0     9718.498      1.64857   957921.438
  14   4   2     2465.166      1.63324   455786.156
  10  10   4     4930.173      1.63324   317958.562
  12   6   6     4930.175      1.63324   316674.406
  13   7   1     2378.261      1.62201   384875.406
  13   5   5     4756.520      1.62201   343321.312
  11   7   7     4756.520      1.62201   269646.594
  12   8   4     2161.896      1.60381   280282.938
  15   1   1     2474.868      1.59317   252709.531
  11   9   5     1239.200      1.59317   143585.625
  13   7   3     1239.200      1.59317   176806.266
  14   4   4     4979.507      1.58968   392911.375
  10   8   8     4979.507      1.58968   251268.891
  14   6   0    14058.106      1.57591  1136343.500
  15   3   1     5972.301      1.56582  1095921.250
